# Supplementary material for: Building pathway graphs from BioPAX data in R
Source: F1000Res. 2016 Dec 12;5:2414. Originally published 2016 Sep 28. [Version 2] doi: 10.12688/f1000research.9582.2 (PMC5130076; doi:10.12688/f1000research.9582.2)
Supplement: Supplementary file 1 [file f1000research-5-11188-s0000.tgz]

Archive with 1 entries (1 files):
- 19c8ac7b-96b2-4db4-a78a-c2defed535ae.owl
