# Supplementary material for: Building pathway graphs from BioPAX data in R
Source: F1000Res. 2016 Dec 12;5:2414. Originally published 2016 Sep 28. [Version 2] doi: 10.12688/f1000research.9582.2 (PMC5130076; doi:10.12688/f1000research.9582.2)
Supplement: Supplementary file 1 [file f1000research-5-11188-s0000.tgz › 19c8ac7b-96b2-4db4-a78a-c2defed535ae.owl]

<?xml version="1.0"?>
<rdf:RDF xmlns:rdf="http://www.w3.org/1999/02/22-rdf-syntax-ns#" xmlns:bp="http://www.biopax.org/release/biopax-level3.owl#" xmlns:rdfs="http://www.w3.org/2000/01/rdf-schema#" xmlns:owl="http://www.w3.org/2002/07/owl#" xmlns:xsd="http://www.w3.org/2001/XMLSchema#">
  <owl:Ontology rdf:about="">
    <owl:imports rdf:resource="http://www.biopax.org/release/biopax-level2.owl"/>
    <rdfs:comment rdf:datatype="http://www.w3.org/2001/XMLSchema#string">BioPAX output created Tue Sep 13 13:52:30 2016 using the rBiopaxParser package.</rdfs:comment>
  </owl:Ontology>
  <bp:BioSource rdf:ID="BioSource1">
    <bp:name rdf:datatype="http://www.w3.org/2001/XMLSchema#string">Homo sapiens</bp:name>
    <bp:xref rdf:resource="#UnificationXref9"/>
  </bp:BioSource>
  <bp:BiochemicalReaction rdf:ID="BiochemicalReaction10">
    <bp:comment rdf:datatype="http://www.w3.org/2001/XMLSchema#string">RNA Pol II arrest is believed to be a result of irreversible backsliding of the enzyme by ~7-14 nucleotides. It is suggested that, arrest leads to extrusion of displaced transcripts  3'-end through the small pore near the Mg2+ ion. Pol II arrest may lead to abortive termination of elongation due to irreversible trapping of the 3'-end of the displaced transcript in the pore (reviewed by Shilatifard et al., 2003).</bp:comment>
    <bp:comment rdf:datatype="http://www.w3.org/2001/XMLSchema#string">Authored: Gopinathrao, G, 2004-06-23 11:10:00</bp:comment>
    <bp:conversionDirection rdf:datatype="http://www.w3.org/2001/XMLSchema#string">LEFT-TO-RIGHT</bp:conversionDirection>
    <bp:dataSource rdf:resource="#Provenance1"/>
    <bp:displayName rdf:datatype="http://www.w3.org/2001/XMLSchema#string">7-14 nt. Backtracking of Pol II complex on the template leading to elongation arrest</bp:displayName>
    <bp:left rdf:resource="#Complex17"/>
    <bp:right rdf:resource="#Complex27"/>
    <bp:xref rdf:resource="#UnificationXref328"/>
    <bp:xref rdf:resource="#UnificationXref329"/>
    <bp:xref rdf:resource="#PublicationXref42"/>
  </bp:BiochemicalReaction>
  <bp:BiochemicalReaction rdf:ID="BiochemicalReaction11">
    <bp:comment rdf:datatype="http://www.w3.org/2001/XMLSchema#string">TFIIS reactivates arrested RNA Pol II directly interacting with the enzyme resulting in endonucleolytic excision of nascent transcript ~7-14 nucleotides upstream of the 3' end. This reaction is catalyzed by the catalytic site and results in the generation of a new 3'-OH terminus that could be used for re-extension from the correctly base paired site (reviewed by Shilatifard et al., 2003).</bp:comment>
    <bp:comment rdf:datatype="http://www.w3.org/2001/XMLSchema#string">Authored: Gopinathrao, G, 2004-06-23 11:10:00</bp:comment>
    <bp:conversionDirection rdf:datatype="http://www.w3.org/2001/XMLSchema#string">LEFT-TO-RIGHT</bp:conversionDirection>
    <bp:dataSource rdf:resource="#Provenance1"/>
    <bp:displayName rdf:datatype="http://www.w3.org/2001/XMLSchema#string">TFIIS-mediated recovery of elongation from arrest</bp:displayName>
    <bp:left rdf:resource="#Complex27"/>
    <bp:right rdf:resource="#Complex17"/>
    <bp:xref rdf:resource="#UnificationXref330"/>
    <bp:xref rdf:resource="#UnificationXref331"/>
    <bp:xref rdf:resource="#PublicationXref42"/>
  </bp:BiochemicalReaction>
  <bp:BiochemicalReaction rdf:ID="BiochemicalReaction1201">
    <bp:comment rdf:datatype="http://www.w3.org/2001/XMLSchema#string">A family of  antiport, ATP-ADP translocases, preferentially export ATP from the matrix while importing ADP from the cytosol,  thereby maintaining a high ADP:ATP ratio in the matrix. When there are increased energy demands on the body, such as under heavy exercise, cytosolic ADP rises and is exchanged with mitochondrial matrix ATP  via the transmembrane ADP:ATP translocase. Increased ADP causes the proton-motive force to be discharged and protons enter via ATPase, thereby regenerating the ATP pool.&lt;br&gt;There are 3 isoforms of translocases in humans; isoform 1 is the heart/skeletal muscle form, isoform 2 is the fibroblast form and isoform 3 is the liver form. All isoforms exist as homodimers. The translocase can adopt 2 different conformations, called the CATR (carboxyatractyloside) and BA (bongkrekic acid) conformations. Amongst the endogenous nucleotides, only ADP and ATP can trigger the rapid conversion between the CATR and BA conformations.&lt;br&gt;The reaction can be summed as below:&lt;br&gt;&lt;b&gt;ADP&lt;/b&gt;&lt;sub&gt;out&lt;/sub&gt; + &lt;b&gt;ATP&lt;/b&gt;&lt;sub&gt;in&lt;/sub&gt; &lt;-&gt; &lt;b&gt;ADP&lt;/b&gt;&lt;sub&gt;in&lt;/sub&gt; + &lt;b&gt;ATP&lt;/b&gt;&lt;sub&gt;out&lt;/sub&gt;&lt;br&gt;</bp:comment>
    <bp:comment rdf:datatype="http://www.w3.org/2001/XMLSchema#string">Authored: Jassal, B, 2005-06-30 14:42:50</bp:comment>
    <bp:conversionDirection rdf:datatype="http://www.w3.org/2001/XMLSchema#string">LEFT-TO-RIGHT</bp:conversionDirection>
    <bp:dataSource rdf:resource="#Provenance1"/>
    <bp:displayName rdf:datatype="http://www.w3.org/2001/XMLSchema#string">ADP-ATP translocase maintains a high ADP:ATP ratio in the matrix</bp:displayName>
    <bp:left rdf:resource="#SmallMolecule13"/>
    <bp:left rdf:resource="#SmallMolecule322"/>
    <bp:right rdf:resource="#SmallMolecule1"/>
    <bp:right rdf:resource="#SmallMolecule325"/>
    <bp:xref rdf:resource="#UnificationXref14404"/>
    <bp:xref rdf:resource="#UnificationXref14405"/>
    <bp:xref rdf:resource="#PublicationXref1945"/>
    <bp:xref rdf:resource="#PublicationXref1946"/>
    <bp:xref rdf:resource="#PublicationXref1947"/>
    <bp:xref rdf:resource="#PublicationXref1948"/>
  </bp:BiochemicalReaction>
  <bp:BiochemicalReaction rdf:ID="BiochemicalReaction1202">
    <bp:comment rdf:datatype="http://www.w3.org/2001/XMLSchema#string">ATP-sensitive potassium channels (KATP channels) bind ATP and close. The KATP channels in the beta cell are inward rectifying (allowing potassium ions to pass out the cell) and are partially responsible for maintaining the resting potential of the cell, about -70 mV. Closure of the KATP channels causes a depolarization (a reduction in the voltage differential) across the plasma membrane.</bp:comment>
    <bp:comment rdf:datatype="http://www.w3.org/2001/XMLSchema#string">Authored: May, B, 2008-04-15 08:41:29</bp:comment>
    <bp:comment rdf:datatype="http://www.w3.org/2001/XMLSchema#string">Reviewed: Gillespie, ME, 2009-06-02 00:59:01</bp:comment>
    <bp:comment rdf:datatype="http://www.w3.org/2001/XMLSchema#string">Edited: D'Eustachio, P, 2009-03-06 11:49:32</bp:comment>
    <bp:comment rdf:datatype="http://www.w3.org/2001/XMLSchema#string">Edited: May, B, 2009-02-12 22:40:35</bp:comment>
    <bp:conversionDirection rdf:datatype="http://www.w3.org/2001/XMLSchema#string">LEFT-TO-RIGHT</bp:conversionDirection>
    <bp:dataSource rdf:resource="#Provenance1"/>
    <bp:displayName rdf:datatype="http://www.w3.org/2001/XMLSchema#string">Closing of Inward Rectifying, ATP-sensitive Potassium Channels (KATP channels)</bp:displayName>
    <bp:left rdf:resource="#SmallMolecule1"/>
    <bp:left rdf:resource="#Complex807"/>
    <bp:participantStoichiometry rdf:resource="#Stoichiometry1971"/>
    <bp:right rdf:resource="#Complex808"/>
    <bp:xref rdf:resource="#UnificationXref14412"/>
    <bp:xref rdf:resource="#UnificationXref14413"/>
    <bp:xref rdf:resource="#PublicationXref1949"/>
    <bp:xref rdf:resource="#PublicationXref1950"/>
    <bp:xref rdf:resource="#PublicationXref1951"/>
    <bp:xref rdf:resource="#PublicationXref1952"/>
    <bp:xref rdf:resource="#PublicationXref1941"/>
    <bp:xref rdf:resource="#PublicationXref1953"/>
    <bp:xref rdf:resource="#PublicationXref1954"/>
    <bp:xref rdf:resource="#PublicationXref1955"/>
    <bp:xref rdf:resource="#PublicationXref1956"/>
    <bp:xref rdf:resource="#PublicationXref1957"/>
    <bp:xref rdf:resource="#PublicationXref1938"/>
    <bp:xref rdf:resource="#PublicationXref1958"/>
    <bp:xref rdf:resource="#PublicationXref1959"/>
    <bp:xref rdf:resource="#PublicationXref1960"/>
  </bp:BiochemicalReaction>
  <bp:BiochemicalReaction rdf:ID="BiochemicalReaction1203">
    <bp:comment rdf:datatype="http://www.w3.org/2001/XMLSchema#string">Voltage-gated calcium channels respond to a change in voltage across the plasma membrane by opening and allowing free movement of calcium ions. In an unstimulated cell the concentration of calcium ions outside the cells is higher than inside due to calcium transporters so channel opening results in an influx of calcium into the cytosol. In the cytosol the calcium ions cause an immediate exocytosis of the readily releasable pool of docked insulin granules as well as a migration of reserve granules toward the plasma membrane where they will be released during the second, sustained phase of insulin secretion.&lt;br&gt;Mouse and human beta cells are known to contain L type channels Cav1.2 and Cav1.3, both of which have been shown to physically associate with docked insulin granules via Syntaxin1A. Cav1.2 and Cav1.3 predominate in the initial rapid release of insulin. Human beta cells also contain the P/Q type channel Cav2.1 and the R type channel Cav2.3. Cav2.3 is involved in regulating the second, sustained phase of insulin release but signaling and regulatory differences between the two phases of secretion are not fully characterized. Human cells also exhibit T-type (brief burst) calcium currents but the responsible channel has not been identified.</bp:comment>
    <bp:comment rdf:datatype="http://www.w3.org/2001/XMLSchema#string">Authored: May, B, 2008-04-15 08:41:29</bp:comment>
    <bp:comment rdf:datatype="http://www.w3.org/2001/XMLSchema#string">Reviewed: Gillespie, ME, 2009-06-02 00:59:01</bp:comment>
    <bp:comment rdf:datatype="http://www.w3.org/2001/XMLSchema#string">Edited: D'Eustachio, P, 2009-03-06 11:49:32</bp:comment>
    <bp:comment rdf:datatype="http://www.w3.org/2001/XMLSchema#string">Edited: May, B, 2009-02-12 22:40:35</bp:comment>
    <bp:conversionDirection rdf:datatype="http://www.w3.org/2001/XMLSchema#string">LEFT-TO-RIGHT</bp:conversionDirection>
    <bp:dataSource rdf:resource="#Provenance1"/>
    <bp:displayName rdf:datatype="http://www.w3.org/2001/XMLSchema#string">Calcium Influx through Voltage-gated Calcium Channels</bp:displayName>
    <bp:left rdf:resource="#SmallMolecule9"/>
    <bp:right rdf:resource="#SmallMolecule10"/>
    <bp:xref rdf:resource="#UnificationXref14428"/>
    <bp:xref rdf:resource="#UnificationXref14429"/>
    <bp:xref rdf:resource="#PublicationXref1961"/>
    <bp:xref rdf:resource="#PublicationXref1962"/>
    <bp:xref rdf:resource="#PublicationXref1963"/>
    <bp:xref rdf:resource="#PublicationXref1964"/>
    <bp:xref rdf:resource="#PublicationXref1965"/>
    <bp:xref rdf:resource="#PublicationXref1966"/>
    <bp:xref rdf:resource="#PublicationXref1967"/>
    <bp:xref rdf:resource="#PublicationXref1936"/>
    <bp:xref rdf:resource="#PublicationXref1968"/>
    <bp:xref rdf:resource="#PublicationXref1956"/>
    <bp:xref rdf:resource="#PublicationXref1969"/>
  </bp:BiochemicalReaction>
  <bp:BiochemicalReaction rdf:ID="BiochemicalReaction1206">
    <bp:comment rdf:datatype="http://www.w3.org/2001/XMLSchema#string">Exocytosis of insulin-zinc granules occurs by the calcium-dependent fusion of the membrane of the secretory granule with the plasma membrane. In general, exocytosis proceeds by formation of a "SNARE pair", a complex between a SNARE-type protein on the granule and a SNARE-type protein on the plasma membrane. (The interaction is between coiled coil domains on each SNARE-type protein.)&lt;p&gt;In the particular case of insulin granules in beta cells, the SNARE protein on the granule is Synaptobrevin2/VAMP2 and the SNARE protein on the plasma membrane is Syntaxin1A in a complex with SNAP-25. Unc18-1 binds Syntaxin1A and thereby prevents association with Synaptobrevin2 until dissociation of Unc18-1. Syntaxin 4 is also involved and binds filamentous actin but its exact role is unknown.&lt;br&gt;Insulin exocytosis occurs in two phases: 1) a rapid release of about 100 of the 1000 docked granules within the first 5 minutes of glucose stimulation and 2) a subsequent slow release over 30 minutes or more due to migration of internal granules to the plasma membrane. Data from knockout mice show that Syntaxin 1A is involved in rapid release but not slow release, whereas Syntaxin 4 is involved in both types of release.&lt;p&gt;Calcium dependence of membrane fusion is conferred by Synaptotagmin V, which binds calcium ions and associates with the Syntaxin1A-Synaptobrevin2 pair. The exact mechanism of Synaptotagmin's action is unknown. The migration of internal granules to the plasma membrane during slow release is also calcium dependent.&lt;p&gt;Microscopically, exocytosis is seen to occur as a "kiss and run" process in which the membrane of the secretory granule fuses transiently with the plasma membrane to form a small pore of about 4 nm between the interior of the granule and the exterior of the cell. Only a portion of the insulin in a granule is secreted after which the pore closes and the vesicle is recaptured back into the cell. Dynamin-1 and NSF may play a role in recapture but the mechanism is not fully known.&lt;p&gt;The major effect of adrenaline and noradrenaline on insulin secretion is the inhibition of exocytosis of pre-existing insulin secretory granules. The inhibition occurs at a "distal site", that is, the effect is most pronounced on granules already  near the cytosolic face of the plasma membrane. The effect is caused by the Gi/o alpha:GTP complex but the exact mechanism by which Gi/o alpha:GTP inhibits exocytosis is unknown. On release, the higher pH in the extracellular region favours dissociation of Zn2+ from insulin. The insulin hexamer becomes unstable at this higher pH and it dissociates into the active insulin monomer.</bp:comment>
    <bp:comment rdf:datatype="http://www.w3.org/2001/XMLSchema#string">Authored: May, B, 2008-05-13 13:18:27</bp:comment>
    <bp:comment rdf:datatype="http://www.w3.org/2001/XMLSchema#string">Reviewed: Gillespie, ME, 2009-06-02 00:56:21</bp:comment>
    <bp:comment rdf:datatype="http://www.w3.org/2001/XMLSchema#string">Edited: May, B, Gopinathrao, G, 2008-11-19 19:22:37</bp:comment>
    <bp:conversionDirection rdf:datatype="http://www.w3.org/2001/XMLSchema#string">LEFT-TO-RIGHT</bp:conversionDirection>
    <bp:dataSource rdf:resource="#Provenance1"/>
    <bp:displayName rdf:datatype="http://www.w3.org/2001/XMLSchema#string">Exocytosis of Insulin</bp:displayName>
    <bp:left rdf:resource="#Protein2423"/>
    <bp:left rdf:resource="#Complex819"/>
    <bp:left rdf:resource="#SmallMolecule10"/>
    <bp:left rdf:resource="#Protein2426"/>
    <bp:left rdf:resource="#Complex821"/>
    <bp:left rdf:resource="#Protein2428"/>
    <bp:left rdf:resource="#Protein122"/>
    <bp:participantStoichiometry rdf:resource="#Stoichiometry1996"/>
    <bp:participantStoichiometry rdf:resource="#Stoichiometry1999"/>
    <bp:participantStoichiometry rdf:resource="#Stoichiometry2000"/>
    <bp:participantStoichiometry rdf:resource="#Stoichiometry2008"/>
    <bp:right rdf:resource="#SmallMolecule522"/>
    <bp:right rdf:resource="#Protein2429"/>
    <bp:right rdf:resource="#SmallMolecule9"/>
    <bp:right rdf:resource="#Protein2427"/>
    <bp:right rdf:resource="#Complex822"/>
    <bp:right rdf:resource="#Complex823"/>
    <bp:xref rdf:resource="#UnificationXref14490"/>
    <bp:xref rdf:resource="#UnificationXref14491"/>
    <bp:xref rdf:resource="#PublicationXref1970"/>
    <bp:xref rdf:resource="#PublicationXref1971"/>
    <bp:xref rdf:resource="#PublicationXref1972"/>
    <bp:xref rdf:resource="#PublicationXref1973"/>
    <bp:xref rdf:resource="#PublicationXref1936"/>
    <bp:xref rdf:resource="#PublicationXref1937"/>
    <bp:xref rdf:resource="#PublicationXref1855"/>
    <bp:xref rdf:resource="#PublicationXref1974"/>
    <bp:xref rdf:resource="#PublicationXref1975"/>
    <bp:xref rdf:resource="#PublicationXref1976"/>
    <bp:xref rdf:resource="#PublicationXref1850"/>
    <bp:xref rdf:resource="#PublicationXref1851"/>
    <bp:xref rdf:resource="#PublicationXref1854"/>
    <bp:xref rdf:resource="#PublicationXref1870"/>
    <bp:xref rdf:resource="#PublicationXref1857"/>
  </bp:BiochemicalReaction>
  <bp:BiochemicalReaction rdf:ID="BiochemicalReaction1290">
    <bp:comment rdf:datatype="http://www.w3.org/2001/XMLSchema#string">The beta subunit has 3 conformations; &lt;i&gt;tight&lt;/i&gt;, &lt;i&gt;open&lt;/i&gt; and &lt;i&gt;loose&lt;/i&gt;. ADP and Pi bind to the subunit in the loose form. On binding, this subunit is converted to the tight configuration.</bp:comment>
    <bp:comment rdf:datatype="http://www.w3.org/2001/XMLSchema#string">Authored: Jassal, B, 2005-06-30 14:42:50</bp:comment>
    <bp:comment rdf:datatype="http://www.w3.org/2001/XMLSchema#string">Edited: Jassal, Bijay, 2005-06-29</bp:comment>
    <bp:conversionDirection rdf:datatype="http://www.w3.org/2001/XMLSchema#string">LEFT-TO-RIGHT</bp:conversionDirection>
    <bp:dataSource rdf:resource="#Provenance1"/>
    <bp:displayName rdf:datatype="http://www.w3.org/2001/XMLSchema#string">ADP and Pi bind to ATPase</bp:displayName>
    <bp:left rdf:resource="#SmallMolecule188"/>
    <bp:left rdf:resource="#SmallMolecule325"/>
    <bp:left rdf:resource="#Complex930"/>
    <bp:right rdf:resource="#Complex934"/>
    <bp:xref rdf:resource="#UnificationXref15655"/>
    <bp:xref rdf:resource="#UnificationXref15656"/>
    <bp:xref rdf:resource="#PublicationXref2145"/>
    <bp:xref rdf:resource="#RelationshipXref1362"/>
  </bp:BiochemicalReaction>
  <bp:BiochemicalReaction rdf:ID="BiochemicalReaction1291">
    <bp:comment rdf:datatype="http://www.w3.org/2001/XMLSchema#string">In the tight configuration, the beta subunit catalyzes the reaction of ADP + Pi to ATP + water. ATP is still tightly bound to the subunit at this stage.</bp:comment>
    <bp:comment rdf:datatype="http://www.w3.org/2001/XMLSchema#string">Authored: Jassal, B, 2005-06-30 14:42:50</bp:comment>
    <bp:conversionDirection rdf:datatype="http://www.w3.org/2001/XMLSchema#string">LEFT-TO-RIGHT</bp:conversionDirection>
    <bp:dataSource rdf:resource="#Provenance1"/>
    <bp:displayName rdf:datatype="http://www.w3.org/2001/XMLSchema#string">ATP is synthesized from ADP and Pi by ATPase</bp:displayName>
    <bp:eCNumber rdf:datatype="http://www.w3.org/2001/XMLSchema#string">3.6.3.14</bp:eCNumber>
    <bp:left rdf:resource="#Complex934"/>
    <bp:right rdf:resource="#SmallMolecule35"/>
    <bp:right rdf:resource="#Complex935"/>
    <bp:xref rdf:resource="#UnificationXref15659"/>
    <bp:xref rdf:resource="#UnificationXref15660"/>
    <bp:xref rdf:resource="#PublicationXref2145"/>
    <bp:xref rdf:resource="#RelationshipXref1362"/>
  </bp:BiochemicalReaction>
  <bp:BiochemicalReaction rdf:ID="BiochemicalReaction1292">
    <bp:comment rdf:datatype="http://www.w3.org/2001/XMLSchema#string">In the last step, the beta subunit is converted to the open form and ATP is released. Passage of protons through the Fo part causes a ring of approximately 10 subunits to rotate. This rotation in turn drives the rotation of the gamma subunits, which forms part of one of the stalks. The gamma subunit moves between the three beta subunits which are held in place by the second stalk which can be regarded as a stator. The polypeptide called OSCP connects the stator stalk to the assembly of alpha and beta subunits. It is this step that is coupled  to proton translocation as energy is required to break the strong bond between ATP and the protein.&lt;br&gt;&lt;br&gt;</bp:comment>
    <bp:comment rdf:datatype="http://www.w3.org/2001/XMLSchema#string">Authored: Jassal, B, 2005-06-30 14:42:50</bp:comment>
    <bp:conversionDirection rdf:datatype="http://www.w3.org/2001/XMLSchema#string">LEFT-TO-RIGHT</bp:conversionDirection>
    <bp:dataSource rdf:resource="#Provenance1"/>
    <bp:displayName rdf:datatype="http://www.w3.org/2001/XMLSchema#string">Enzyme-bound ATP is released</bp:displayName>
    <bp:left rdf:resource="#SmallMolecule1239"/>
    <bp:left rdf:resource="#Complex935"/>
    <bp:participantStoichiometry rdf:resource="#Stoichiometry2377"/>
    <bp:participantStoichiometry rdf:resource="#Stoichiometry2378"/>
    <bp:right rdf:resource="#SmallMolecule322"/>
    <bp:right rdf:resource="#Complex930"/>
    <bp:right rdf:resource="#SmallMolecule81"/>
    <bp:xref rdf:resource="#UnificationXref15661"/>
    <bp:xref rdf:resource="#UnificationXref15662"/>
    <bp:xref rdf:resource="#PublicationXref2145"/>
    <bp:xref rdf:resource="#RelationshipXref1367"/>
  </bp:BiochemicalReaction>
  <bp:BiochemicalReaction rdf:ID="BiochemicalReaction1302">
    <bp:comment rdf:datatype="http://www.w3.org/2001/XMLSchema#string">Cytosolic PPAT (phosphoribosyl pyrophosphate amidotransferase) catalyzes the reaction of 5-phospho-alpha-D-ribose 1-diphosphate (PRPP), water, and L-glutamine to form 5-phosphoribosylamine, L-glutamate, and pyrophosphate. This event is the committed step in de novo purine synthesis. The reaction itself is reversible, but it is pulled strongly in the direction of 5'-phosphoribosylamine synthesis by the irreversible hydrolysis of the pyrophosphate that is also formed in the reaction. Fluoresence microscopy studies of cultured human cells have shown that PPAT is cytosolic and suggest that it may co-localize with other enzymes of de novo IMP biosynthesis under some metabolic conditions (An et al. 2008). The PPAT enzyme is inferred to be an iron-sulfur protein, like its well-characterized B. subtilis homologue, because incubation of purified enzyme with molecular oxygen or chelating agents inactivates it, and activity can be restored by incubation with ferrous iron and inorganic sulfide. The stoichiometry of the iron-sulfur moiety and its role in enzyme activity remain unknown (Itakura and Holmes 1979). The fully active form of the enzyme is a dimer, which can associate further to form a tetramer with sharply reduced activity (Holmes et al. 1973b; Iwahana et al. 1993). Interaction of the enzyme with inosine 5'-monophosphate (IMP), guanosine 5'-monophosphate (GMP), and adenosine 5'-monophosphate (AMP), end products of de novo purine biosynthesis, favors tetramer formation, while interaction with 5-phospho-alpha-D-ribose 1-diphosphate (PRPP), a required substrate, favors formation of the active dimer. Kinetic studies suggest that the enzyme's binding site for GMP and IMP is separate from its AMP binding site (Holmes et al. 1973a).</bp:comment>
    <bp:comment rdf:datatype="http://www.w3.org/2001/XMLSchema#string">Authored: Jassal, B, 2003-06-26 04:06:16</bp:comment>
    <bp:comment rdf:datatype="http://www.w3.org/2001/XMLSchema#string">Edited: Jassal, B, D'Eustachio, P, 0000-00-00 00:00:00</bp:comment>
    <bp:conversionDirection rdf:datatype="http://www.w3.org/2001/XMLSchema#string">LEFT-TO-RIGHT</bp:conversionDirection>
    <bp:dataSource rdf:resource="#Provenance1"/>
    <bp:displayName rdf:datatype="http://www.w3.org/2001/XMLSchema#string">PRPP + H2O + L-Glutamine =&gt; 5-Phosphoribosylamine + L-Glutamate + PPi</bp:displayName>
    <bp:eCNumber rdf:datatype="http://www.w3.org/2001/XMLSchema#string">2.4.2.14</bp:eCNumber>
    <bp:left rdf:resource="#SmallMolecule33"/>
    <bp:left rdf:resource="#SmallMolecule22"/>
    <bp:left rdf:resource="#SmallMolecule357"/>
    <bp:name rdf:datatype="http://www.w3.org/2001/XMLSchema#string">5-phospho-alpha-D-ribose 1-diphosphate (PRPP) + H2O + L-glutamine &lt;=&gt; 5-phosphoribosylamine + L-glutamate +pyrophosphate</bp:name>
    <bp:right rdf:resource="#SmallMolecule38"/>
    <bp:right rdf:resource="#SmallMolecule95"/>
    <bp:right rdf:resource="#SmallMolecule1254"/>
    <bp:xref rdf:resource="#UnificationXref15752"/>
    <bp:xref rdf:resource="#UnificationXref15753"/>
    <bp:xref rdf:resource="#PublicationXref2160"/>
    <bp:xref rdf:resource="#PublicationXref2161"/>
    <bp:xref rdf:resource="#PublicationXref2162"/>
    <bp:xref rdf:resource="#PublicationXref2163"/>
    <bp:xref rdf:resource="#PublicationXref2164"/>
  </bp:BiochemicalReaction>
  <bp:BiochemicalReaction rdf:ID="BiochemicalReaction1303">
    <bp:comment rdf:datatype="http://www.w3.org/2001/XMLSchema#string">The synthesis of cytosolic 5-phosphoribosylglycinamide from 5-phosphoribosylamine and glycine, accompanied by the conversion of ATP to ADP and orthophosphate, is catalyzed by the phosphoribosylglycinamide synthetase domain of the trifunctional protein, "phosphoribosylglycinamide formyltransferase, phosphoribosylglycinamide synthetase, phosphoribosylaminoimidazole synthetase" (GART) (Aimi et al. 1990). The active form of the protein is cytosolic (Gooljarsingh et al. 2001; An et al. 2008).</bp:comment>
    <bp:comment rdf:datatype="http://www.w3.org/2001/XMLSchema#string">Authored: D'Eustachio, P, 2004-02-12 15:28:00</bp:comment>
    <bp:comment rdf:datatype="http://www.w3.org/2001/XMLSchema#string">Edited: D'Eustachio, P, Jassal, B, 0000-00-00 00:00:00</bp:comment>
    <bp:conversionDirection rdf:datatype="http://www.w3.org/2001/XMLSchema#string">LEFT-TO-RIGHT</bp:conversionDirection>
    <bp:dataSource rdf:resource="#Provenance1"/>
    <bp:displayName rdf:datatype="http://www.w3.org/2001/XMLSchema#string">5-Phosphoribosylamine + Glycine + ATP =&gt; GAR + ADP + Pi</bp:displayName>
    <bp:eCNumber rdf:datatype="http://www.w3.org/2001/XMLSchema#string">6.3.4.13</bp:eCNumber>
    <bp:left rdf:resource="#SmallMolecule142"/>
    <bp:left rdf:resource="#SmallMolecule1"/>
    <bp:left rdf:resource="#SmallMolecule1254"/>
    <bp:name rdf:datatype="http://www.w3.org/2001/XMLSchema#string">5-phosphoribosylamine + glycine + ATP =&gt; 5-phosphoribosylglycinamide (GAR) + ADP + orthophosphate</bp:name>
    <bp:right rdf:resource="#SmallMolecule13"/>
    <bp:right rdf:resource="#SmallMolecule1255"/>
    <bp:right rdf:resource="#SmallMolecule15"/>
    <bp:xref rdf:resource="#UnificationXref15760"/>
    <bp:xref rdf:resource="#UnificationXref15761"/>
    <bp:xref rdf:resource="#PublicationXref2165"/>
    <bp:xref rdf:resource="#PublicationXref2166"/>
    <bp:xref rdf:resource="#PublicationXref2162"/>
  </bp:BiochemicalReaction>
  <bp:BiochemicalReaction rdf:ID="BiochemicalReaction1304">
    <bp:comment rdf:datatype="http://www.w3.org/2001/XMLSchema#string">The irreversible transfer of a formyl group to cytosolic 5-phosphoribosylglycinamide (GAR) to form 5'-phosphoribosylformylglycinamide (FGAR) is catalyzed by the phosphoribosylglycinamide formyltransferase domain of the trifunctional protein, "phosphoribosylglycinamide formyltransferase, phosphoribosylglycinamide synthetase, phosphoribosylaminoimidazole synthetase" (GART) (Aimi et al. 1990; Zhang et al. 2002). Fluoresence microscopy studies of cultured human cells have shown that GART is cytosolic and suggest that it may co-localize with other enzymes of de novo IMP biosynthesis under some metabolic conditions (Gooljarsingh et al. 2001; An et al. 2008).</bp:comment>
    <bp:comment rdf:datatype="http://www.w3.org/2001/XMLSchema#string">Authored: D'Eustachio, P, 2004-02-12 16:37:00</bp:comment>
    <bp:comment rdf:datatype="http://www.w3.org/2001/XMLSchema#string">Edited: D'Eustachio, P, Jassal, B, 0000-00-00 00:00:00</bp:comment>
    <bp:conversionDirection rdf:datatype="http://www.w3.org/2001/XMLSchema#string">LEFT-TO-RIGHT</bp:conversionDirection>
    <bp:dataSource rdf:resource="#Provenance1"/>
    <bp:displayName rdf:datatype="http://www.w3.org/2001/XMLSchema#string">GAR + 10-Formyl-THF =&gt; FGAR + THF</bp:displayName>
    <bp:eCNumber rdf:datatype="http://www.w3.org/2001/XMLSchema#string">2.1.2.2</bp:eCNumber>
    <bp:left rdf:resource="#SmallMolecule1255"/>
    <bp:left rdf:resource="#SmallMolecule1256"/>
    <bp:name rdf:datatype="http://www.w3.org/2001/XMLSchema#string">5-phosphoribosylglycinamide (GAR) + 10-formyl-tetrahydrofolate =&gt; 5'-phosphoribosylformylglycinamide (FGAR) + tetrahydrofolate</bp:name>
    <bp:right rdf:resource="#SmallMolecule1257"/>
    <bp:right rdf:resource="#SmallMolecule1258"/>
    <bp:xref rdf:resource="#UnificationXref15771"/>
    <bp:xref rdf:resource="#UnificationXref15772"/>
    <bp:xref rdf:resource="#PublicationXref2167"/>
    <bp:xref rdf:resource="#PublicationXref2165"/>
    <bp:xref rdf:resource="#PublicationXref2166"/>
    <bp:xref rdf:resource="#PublicationXref2162"/>
  </bp:BiochemicalReaction>
  <bp:BiochemicalReaction rdf:ID="BiochemicalReaction1305">
    <bp:comment rdf:datatype="http://www.w3.org/2001/XMLSchema#string">The irreversible transfer of an amino group from L-glutamine to 5'-phosphoribosylformylglycinamide (FGAR), forming 5'-phosphoribosylformylglycinamidine (FGAM) and glutamate, accompanied by the conversion of ATP to ADP and orthophosphate, is catalyzed by phosphoribosylformylglycinamidine synthetase.  The human enzyme has been purified and characterized biochemically (Barnes et al. 1994). Fluoresence microscopy studies of cultured human cells have shown that the enzyme is cytosolic and suggest that it may co-localize with other enzymes of de novo IMP biosynthesis under some metabolic conditions (An et al. 2008).</bp:comment>
    <bp:comment rdf:datatype="http://www.w3.org/2001/XMLSchema#string">Authored: D'Eustachio, P, 2004-02-13 10:19:00</bp:comment>
    <bp:comment rdf:datatype="http://www.w3.org/2001/XMLSchema#string">Edited: D'Eustachio, P, Jassal, B, 0000-00-00 00:00:00</bp:comment>
    <bp:conversionDirection rdf:datatype="http://www.w3.org/2001/XMLSchema#string">LEFT-TO-RIGHT</bp:conversionDirection>
    <bp:dataSource rdf:resource="#Provenance1"/>
    <bp:displayName rdf:datatype="http://www.w3.org/2001/XMLSchema#string">FGAR + L-Glutamine + ATP + H2O =&gt; FGAM + L-Glutamate + ADP + Pi</bp:displayName>
    <bp:eCNumber rdf:datatype="http://www.w3.org/2001/XMLSchema#string">6.3.5.3</bp:eCNumber>
    <bp:left rdf:resource="#SmallMolecule1257"/>
    <bp:left rdf:resource="#SmallMolecule1"/>
    <bp:left rdf:resource="#SmallMolecule33"/>
    <bp:left rdf:resource="#SmallMolecule22"/>
    <bp:name rdf:datatype="http://www.w3.org/2001/XMLSchema#string">5'-phosphoribosylformylglycinamide (FGAR) + L-glutamine + ATP + H2O  =&gt; 5'-phosphoribosylformylglycinamidine (FGAM) + L-glutamate + adenosine 5'-diphosphate + orthophosphate</bp:name>
    <bp:right rdf:resource="#SmallMolecule13"/>
    <bp:right rdf:resource="#SmallMolecule1259"/>
    <bp:right rdf:resource="#SmallMolecule38"/>
    <bp:right rdf:resource="#SmallMolecule15"/>
    <bp:xref rdf:resource="#UnificationXref15779"/>
    <bp:xref rdf:resource="#UnificationXref15780"/>
    <bp:xref rdf:resource="#PublicationXref2162"/>
    <bp:xref rdf:resource="#PublicationXref2168"/>
  </bp:BiochemicalReaction>
  <bp:BiochemicalReaction rdf:ID="BiochemicalReaction1306">
    <bp:comment rdf:datatype="http://www.w3.org/2001/XMLSchema#string">The irreversible synthesis of cytosolic 5'-phosphoribosyl-5-aminoimidazole (AIR) from 5'-phosphoribosylformylglycinamidine (FGAM), accompanied by the conversion of ATP to ADP and orthophosphate, is catalyzed by the phosphoribosylaminoimidazole synthetase domain of the trifunctional protein, "phosphoribosylglycinamide formyltransferase, phosphoribosylglycinamide synthetase, phosphoribosylaminoimidazole synthetase" (GART) (Aimi et al. 1990). The active form of the protein is cytosolic and may co-localize with other enzymes of de novo IMP biosynthesis under some metabolic conditions (Gooljarsingh et al. 2001; An et al. 2008).</bp:comment>
    <bp:comment rdf:datatype="http://www.w3.org/2001/XMLSchema#string">Authored: D'Eustachio, P, 2004-02-12 17:35:00</bp:comment>
    <bp:comment rdf:datatype="http://www.w3.org/2001/XMLSchema#string">Edited: D'Eustachio, P, Jassal, B, 0000-00-00 00:00:00</bp:comment>
    <bp:conversionDirection rdf:datatype="http://www.w3.org/2001/XMLSchema#string">LEFT-TO-RIGHT</bp:conversionDirection>
    <bp:dataSource rdf:resource="#Provenance1"/>
    <bp:displayName rdf:datatype="http://www.w3.org/2001/XMLSchema#string">FGAM + ATP =&gt; AIR + ADP + Pi</bp:displayName>
    <bp:eCNumber rdf:datatype="http://www.w3.org/2001/XMLSchema#string">6.3.3.1</bp:eCNumber>
    <bp:left rdf:resource="#SmallMolecule1259"/>
    <bp:left rdf:resource="#SmallMolecule1"/>
    <bp:name rdf:datatype="http://www.w3.org/2001/XMLSchema#string">5'-phosphoribosylformylglycinamidine (FGAM) + ATP =&gt; 5'-phosphoribosyl-5-aminoimidazole (AIR) + ADP + orthophosphate</bp:name>
    <bp:right rdf:resource="#SmallMolecule13"/>
    <bp:right rdf:resource="#SmallMolecule1260"/>
    <bp:right rdf:resource="#SmallMolecule15"/>
    <bp:xref rdf:resource="#UnificationXref15784"/>
    <bp:xref rdf:resource="#UnificationXref15785"/>
    <bp:xref rdf:resource="#PublicationXref2165"/>
    <bp:xref rdf:resource="#PublicationXref2166"/>
    <bp:xref rdf:resource="#PublicationXref2162"/>
  </bp:BiochemicalReaction>
  <bp:BiochemicalReaction rdf:ID="BiochemicalReaction1307">
    <bp:comment rdf:datatype="http://www.w3.org/2001/XMLSchema#string">The reversible carboxylation of 5'-phosphoribosyl-5-aminoimidazole (AIR) to form 5'-phosphoribosyl-5-aminoimidazole-4-carboxylate (CAIR) is catalyzed by the phosphoribosylaminoimidazole carboxylase domain of the bifunctional protein "phosphoribosylaminoimidazole carboxylase, phosphoribosylaminoimidazole succinocarboxamide synthetase" (PAICS) (Schild et al. 1990). The enzyme is an octamer (Li et al. 2007); it may associate in the cytosol with other enzymes of de novo IMP biosynthesis under some metabolic conditions (An et al. 2008).</bp:comment>
    <bp:comment rdf:datatype="http://www.w3.org/2001/XMLSchema#string">Authored: D'Eustachio, P, 2004-02-13 11:42:00</bp:comment>
    <bp:comment rdf:datatype="http://www.w3.org/2001/XMLSchema#string">Edited: D'Eustachio, P, Jassal, B, 0000-00-00 00:00:00</bp:comment>
    <bp:conversionDirection rdf:datatype="http://www.w3.org/2001/XMLSchema#string">LEFT-TO-RIGHT</bp:conversionDirection>
    <bp:dataSource rdf:resource="#Provenance1"/>
    <bp:displayName rdf:datatype="http://www.w3.org/2001/XMLSchema#string">AIR + CO2 =&gt; CAIR</bp:displayName>
    <bp:eCNumber rdf:datatype="http://www.w3.org/2001/XMLSchema#string">4.1.1.21</bp:eCNumber>
    <bp:left rdf:resource="#SmallMolecule1260"/>
    <bp:left rdf:resource="#SmallMolecule52"/>
    <bp:name rdf:datatype="http://www.w3.org/2001/XMLSchema#string">5'-phosphoribosyl-5-aminoimidazole (AIR) + CO2 &lt;=&gt; 5'-phosphoribosyl-5-aminoimidazole-4-carboxylate (CAIR)</bp:name>
    <bp:right rdf:resource="#SmallMolecule1261"/>
    <bp:xref rdf:resource="#UnificationXref15794"/>
    <bp:xref rdf:resource="#UnificationXref15795"/>
    <bp:xref rdf:resource="#PublicationXref2169"/>
    <bp:xref rdf:resource="#PublicationXref2162"/>
    <bp:xref rdf:resource="#PublicationXref2170"/>
  </bp:BiochemicalReaction>
  <bp:BiochemicalReaction rdf:ID="BiochemicalReaction1308">
    <bp:comment rdf:datatype="http://www.w3.org/2001/XMLSchema#string">The conversion of 5'-phosphoribosyl-5-aminoimidazole-4-carboxylate (CAIR) and aspartate to 5'-phosphoribosyl-5-aminoimidazole-4-N-succinocarboxamide (SAICAR), accompanied by the conversion of ATP to ADP and orthophosphate, is catalyzed by the phosphoribosylaminoimidazole succinocarboxamide synthetase domain of the bifunctional protein "phosphoribosylaminoimidazole carboxylase, phosphoribosylaminoimidazole succinocarboxamide synthetase" (PAICS) (Schild et al. 1990). The enzyme is an octamer (Li et al. 2007); it may associate in the cytosol with other enzymes of de novo IMP biosynthesis under some metabolic conditions (An et al. 2008).</bp:comment>
    <bp:comment rdf:datatype="http://www.w3.org/2001/XMLSchema#string">Authored: D'Eustachio, P, 2004-02-13 12:25:00</bp:comment>
    <bp:comment rdf:datatype="http://www.w3.org/2001/XMLSchema#string">Edited: D'Eustachio, P, Jassal, B, 0000-00-00 00:00:00</bp:comment>
    <bp:conversionDirection rdf:datatype="http://www.w3.org/2001/XMLSchema#string">LEFT-TO-RIGHT</bp:conversionDirection>
    <bp:dataSource rdf:resource="#Provenance1"/>
    <bp:displayName rdf:datatype="http://www.w3.org/2001/XMLSchema#string">CAIR + Aspartate + ATP =&gt; SAICAR + ADP + Pi</bp:displayName>
    <bp:eCNumber rdf:datatype="http://www.w3.org/2001/XMLSchema#string">6.3.2.6</bp:eCNumber>
    <bp:left rdf:resource="#SmallMolecule1"/>
    <bp:left rdf:resource="#SmallMolecule1261"/>
    <bp:left rdf:resource="#SmallMolecule106"/>
    <bp:name rdf:datatype="http://www.w3.org/2001/XMLSchema#string">5'-phosphoribosyl-5-aminoimidazole-4-carboxylate (CAIR) + L-aspartate + ATP =&gt; 5'-phosphoribosyl-5-aminoimidazole-4-N-succinocarboxamide (SAICAR) + ADP + orthophosphate</bp:name>
    <bp:right rdf:resource="#SmallMolecule13"/>
    <bp:right rdf:resource="#SmallMolecule1262"/>
    <bp:right rdf:resource="#SmallMolecule15"/>
    <bp:xref rdf:resource="#UnificationXref15799"/>
    <bp:xref rdf:resource="#UnificationXref15800"/>
    <bp:xref rdf:resource="#PublicationXref2169"/>
    <bp:xref rdf:resource="#PublicationXref2162"/>
    <bp:xref rdf:resource="#PublicationXref2170"/>
  </bp:BiochemicalReaction>
  <bp:BiochemicalReaction rdf:ID="BiochemicalReaction1309">
    <bp:comment rdf:datatype="http://www.w3.org/2001/XMLSchema#string">The reversible conversion of 5'-phosphoribosyl-5-aminoimidazole-4-N-succinocarboxamide (SAICAR) to 5'-phosphoribosyl-5-aminoimidazole-4-carboxamide (AICAR) and fumarate is catalyzed by adenylosuccinate lyase.  The active form of this enzyme is a cytosolic tetramer (Stone et al. 1993), and fluoresence microscopy of cultured human cells suggests that it may associate with other enzymes of de novo IMP biosynthesis under some metabolic conditions (An et al. 2008).  The enzyme also catalyzes the conversion of adenylosuccinate to adenosine 5'-monophosphate and fumarate.  Humans lacking the enzyme accumulate dephosphorylated forms of both substrates, indicating that the enzyme mediates both reactions in vivo as well (Race et al. 2000).</bp:comment>
    <bp:comment rdf:datatype="http://www.w3.org/2001/XMLSchema#string">Authored: D'Eustachio, P, 2004-02-12 14:16:00</bp:comment>
    <bp:comment rdf:datatype="http://www.w3.org/2001/XMLSchema#string">Edited: D'Eustachio, P, Jassal, B, 0000-00-00 00:00:00</bp:comment>
    <bp:conversionDirection rdf:datatype="http://www.w3.org/2001/XMLSchema#string">LEFT-TO-RIGHT</bp:conversionDirection>
    <bp:dataSource rdf:resource="#Provenance1"/>
    <bp:displayName rdf:datatype="http://www.w3.org/2001/XMLSchema#string">SAICAR =&gt; AICAR + Fumarate</bp:displayName>
    <bp:eCNumber rdf:datatype="http://www.w3.org/2001/XMLSchema#string">4.3.2.2</bp:eCNumber>
    <bp:left rdf:resource="#SmallMolecule1262"/>
    <bp:name rdf:datatype="http://www.w3.org/2001/XMLSchema#string">5'-phosphoribosyl-5-aminoimidazole-4-N-succinocarboxamide (SAICAR) &lt;=&gt; 5'-phosphoribosyl-5-aminoimidazole-4-carboxamide (AICAR) + fumarate</bp:name>
    <bp:right rdf:resource="#SmallMolecule1263"/>
    <bp:right rdf:resource="#SmallMolecule1264"/>
    <bp:xref rdf:resource="#UnificationXref15812"/>
    <bp:xref rdf:resource="#UnificationXref15813"/>
    <bp:xref rdf:resource="#PublicationXref2171"/>
    <bp:xref rdf:resource="#PublicationXref2162"/>
    <bp:xref rdf:resource="#PublicationXref2172"/>
  </bp:BiochemicalReaction>
  <bp:BiochemicalReaction rdf:ID="BiochemicalReaction1310">
    <bp:comment rdf:datatype="http://www.w3.org/2001/XMLSchema#string">The irreversible transfer of a formyl group to 5'-phosphoribosyl-5-aminoimidazole-4-carboxamide (AICAR), to yield 5'-phosphoribosyl-5-formaminoimidazole-4-carboxamide (FAICAR), is catalyzed by the phosphoribosylaminoimidazolecarboxamide formyltransferase activity of the bifunctional 5-aminoimidazole-4-carboxamide ribonucleotide formyltransferase/IMP cyclohydrolase enzyme. This cytosolic protein occurs primarily as a dimer (Rayl et al. 1996; Vergis et al. 2001) and may further associate with other enzymes of de novo IMP biosynthesis under some metabolic conditions (An et al. 2008).</bp:comment>
    <bp:comment rdf:datatype="http://www.w3.org/2001/XMLSchema#string">Authored: D'Eustachio, P, 2004-02-12 14:16:00</bp:comment>
    <bp:comment rdf:datatype="http://www.w3.org/2001/XMLSchema#string">Edited: D'Eustachio, P, Jassal, B, 0000-00-00 00:00:00</bp:comment>
    <bp:conversionDirection rdf:datatype="http://www.w3.org/2001/XMLSchema#string">LEFT-TO-RIGHT</bp:conversionDirection>
    <bp:dataSource rdf:resource="#Provenance1"/>
    <bp:displayName rdf:datatype="http://www.w3.org/2001/XMLSchema#string">AICAR + 10-Formyl-THF =&gt; FAICAR + THF</bp:displayName>
    <bp:eCNumber rdf:datatype="http://www.w3.org/2001/XMLSchema#string">2.1.2.3</bp:eCNumber>
    <bp:left rdf:resource="#SmallMolecule1263"/>
    <bp:left rdf:resource="#SmallMolecule1256"/>
    <bp:name rdf:datatype="http://www.w3.org/2001/XMLSchema#string">5'-phosphoribosyl-5-aminoimidazole-4-carboxamide (AICAR) + 10-formyltetrahydrofolate =&gt; 5'-phosphoribosyl-5-formaminoimidazole-4-carboxamide (FAICAR) + tetrahydrofolate</bp:name>
    <bp:right rdf:resource="#SmallMolecule1258"/>
    <bp:right rdf:resource="#SmallMolecule1265"/>
    <bp:xref rdf:resource="#UnificationXref15822"/>
    <bp:xref rdf:resource="#UnificationXref15823"/>
    <bp:xref rdf:resource="#PublicationXref2173"/>
    <bp:xref rdf:resource="#PublicationXref2174"/>
    <bp:xref rdf:resource="#PublicationXref2162"/>
  </bp:BiochemicalReaction>
  <bp:BiochemicalReaction rdf:ID="BiochemicalReaction1311">
    <bp:comment rdf:datatype="http://www.w3.org/2001/XMLSchema#string">The reversible synthesis of inosine 5'-monophosphate from 5'-phosphoribosyl-5-formaminoimidazole-4-carboxamide (FAICAR) is catalyzed by the IMP cyclohydrolase activity of the bifunctional 5-aminoimidazole-4-carboxamide ribonucleotide formyltransferase/IMP cyclohydrolase enzyme. This cytosolic protein occurs primarily as a dimer (Rayl et al. 1996; Vergis et al. 2001) and may further associate with other enzymes of de novo IMP biosynthesis under some metabolic conditions (An et al. 2008).</bp:comment>
    <bp:comment rdf:datatype="http://www.w3.org/2001/XMLSchema#string">Authored: Jassal, B, 2003-06-26 04:06:16</bp:comment>
    <bp:conversionDirection rdf:datatype="http://www.w3.org/2001/XMLSchema#string">LEFT-TO-RIGHT</bp:conversionDirection>
    <bp:dataSource rdf:resource="#Provenance1"/>
    <bp:displayName rdf:datatype="http://www.w3.org/2001/XMLSchema#string">FAICAR =&gt; IMP + H2O</bp:displayName>
    <bp:eCNumber rdf:datatype="http://www.w3.org/2001/XMLSchema#string">3.5.4.10</bp:eCNumber>
    <bp:left rdf:resource="#SmallMolecule1265"/>
    <bp:name rdf:datatype="http://www.w3.org/2001/XMLSchema#string">5'-phosphoribosyl-5-formaminoimidazole-4-carboxamide (FAICAR) &lt;=&gt; inosine 5'-monophosphate + H2O</bp:name>
    <bp:right rdf:resource="#SmallMolecule1253"/>
    <bp:right rdf:resource="#SmallMolecule22"/>
    <bp:xref rdf:resource="#UnificationXref15824"/>
    <bp:xref rdf:resource="#UnificationXref15825"/>
    <bp:xref rdf:resource="#PublicationXref2173"/>
    <bp:xref rdf:resource="#PublicationXref2174"/>
    <bp:xref rdf:resource="#PublicationXref2162"/>
  </bp:BiochemicalReaction>
  <bp:BiochemicalReaction rdf:ID="BiochemicalReaction1312">
    <bp:comment rdf:datatype="http://www.w3.org/2001/XMLSchema#string">Two human isoenzymes, IMP dehydrogenase 1 and 2 (IMPDH1,2) catalyze the irreversible dehydrogenation of inosine 5'-monophosphate (IMP) to form xanthosine 5'-monophosphate (XMP).  The active forms of both isoenzymes are homotetramers, and they are nearly identical in their catalytic efficiencies and their susceptibility to inhibition by XMP (Carr et al. 1993; Colby et al. 1999; Hager et al. 1995). Both enzymes occur as homotetramers (Colby et al. 1999 - IMPDH2; unpubliched data in PDB 1JCN IMPDH1). A variety of experiments suggest that IMPDH1 and 2 have distinct functions in vivo. While IMPDH1 is expressed at constant levels, IMPDH2 is expressed at elevated levels in tumor cells and in mitotic normal cells. In humans, heterozygosity for mutant forms of  IMPDH1 is associated with a form of retinitis pigmentosa (Bowne et al. 2002). In laboratory mice, mutations that disrupt the homologue of IMPDH1 have no obvious effect at the level of the whole organism, while ones that disrupt IMPDH2 are lethal (Gu et al. 2003).&lt;P&gt;This reaction is the rate limiting step in the synthesis of guanosine 5'-monophosphate (GMP) from IMP, and GMP competitively inhibits the well-characterized bacterial IMP dehydrogenase enzyme.  Evidence for an inhibitory effect of GMP on the human isoenzymes has not been reported.  Rather, they appear to be inhibited by XMP; in addition, transcription of one or both IMP dehydrogenase mRNAs may be inhibited by high cellular GMP concentrations (Glesne et al. 1991).</bp:comment>
    <bp:comment rdf:datatype="http://www.w3.org/2001/XMLSchema#string">Authored: D'Eustachio, P, 2004-02-23 10:40:00</bp:comment>
    <bp:comment rdf:datatype="http://www.w3.org/2001/XMLSchema#string">Edited: D'Eustachio, P, 0000-00-00 00:00:00</bp:comment>
    <bp:conversionDirection rdf:datatype="http://www.w3.org/2001/XMLSchema#string">LEFT-TO-RIGHT</bp:conversionDirection>
    <bp:dataSource rdf:resource="#Provenance1"/>
    <bp:displayName rdf:datatype="http://www.w3.org/2001/XMLSchema#string">IMP + H2O + NAD+ =&gt; XMP + NADH + H+ [IMPDH1,2]</bp:displayName>
    <bp:eCNumber rdf:datatype="http://www.w3.org/2001/XMLSchema#string">1.1.1.205</bp:eCNumber>
    <bp:left rdf:resource="#SmallMolecule314"/>
    <bp:left rdf:resource="#SmallMolecule1253"/>
    <bp:left rdf:resource="#SmallMolecule22"/>
    <bp:name rdf:datatype="http://www.w3.org/2001/XMLSchema#string">inosine 5'-monophosphate (IMP) + NAD+ + H2O =&gt; xanthosine 5'-monophosphate (XMP) + NADH + H+</bp:name>
    <bp:right rdf:resource="#SmallMolecule1266"/>
    <bp:right rdf:resource="#SmallMolecule316"/>
    <bp:right rdf:resource="#SmallMolecule12"/>
    <bp:xref rdf:resource="#UnificationXref15841"/>
    <bp:xref rdf:resource="#UnificationXref15842"/>
    <bp:xref rdf:resource="#PublicationXref2175"/>
  </bp:BiochemicalReaction>
  <bp:BiochemicalReaction rdf:ID="BiochemicalReaction1313">
    <bp:comment rdf:datatype="http://www.w3.org/2001/XMLSchema#string">Cytosolic GMP synthase (GMPS) catalyzes the reaction of xanthosine 5'-monophosphate (XMP), ATP, glutamine and water to form  guanosine 5'-monophosphate (GMP), AMP, glutamate and pyrophosphate. GMPS is a monomer (Hirst et al. 1994; Nakamura and Lou 1995).</bp:comment>
    <bp:comment rdf:datatype="http://www.w3.org/2001/XMLSchema#string">Authored: D'Eustachio, P, 2004-02-23 15:33:00</bp:comment>
    <bp:comment rdf:datatype="http://www.w3.org/2001/XMLSchema#string">Edited: D'Eustachio, P, Jassal, B, 0000-00-00 00:00:00</bp:comment>
    <bp:conversionDirection rdf:datatype="http://www.w3.org/2001/XMLSchema#string">LEFT-TO-RIGHT</bp:conversionDirection>
    <bp:dataSource rdf:resource="#Provenance1"/>
    <bp:displayName rdf:datatype="http://www.w3.org/2001/XMLSchema#string">XMP + L-Glutamine + ATP + H2O =&gt; GMP + L-Glutamate + AMP + pyrophosphate</bp:displayName>
    <bp:eCNumber rdf:datatype="http://www.w3.org/2001/XMLSchema#string">6.3.4.1</bp:eCNumber>
    <bp:left rdf:resource="#SmallMolecule1266"/>
    <bp:left rdf:resource="#SmallMolecule1"/>
    <bp:left rdf:resource="#SmallMolecule33"/>
    <bp:left rdf:resource="#SmallMolecule22"/>
    <bp:name rdf:datatype="http://www.w3.org/2001/XMLSchema#string">xanthosine 5'-monophosphate (XMP) + L-glutamine + ATP + H2O =&gt; guanosine 5'-monophosphate (GMP) + L-glutamate + adenosine 5'-monophosphate (AMP) + pyrophosphate</bp:name>
    <bp:right rdf:resource="#SmallMolecule311"/>
    <bp:right rdf:resource="#SmallMolecule38"/>
    <bp:right rdf:resource="#SmallMolecule95"/>
    <bp:right rdf:resource="#SmallMolecule1252"/>
    <bp:xref rdf:resource="#UnificationXref15848"/>
    <bp:xref rdf:resource="#UnificationXref15849"/>
    <bp:xref rdf:resource="#PublicationXref2176"/>
    <bp:xref rdf:resource="#PublicationXref2177"/>
  </bp:BiochemicalReaction>
  <bp:BiochemicalReaction rdf:ID="BiochemicalReaction1314">
    <bp:comment rdf:datatype="http://www.w3.org/2001/XMLSchema#string">Two isoforms of adenylosuccinate synthetase, ADSS and ADSSL1, catalyze the reaction of IMP, aspartate, and GTP to form adenylosuccinate, GDP, and orthophosphate (Powell et al. 1992; Sun et al. 2005). ADSS is a homotetramer (unpublished crystallographic data - PDB 2V40) and ADSSL1 is inferred to be a tetramer likewise.</bp:comment>
    <bp:comment rdf:datatype="http://www.w3.org/2001/XMLSchema#string">Authored: D'Eustachio, P, 2004-02-19 09:47:00</bp:comment>
    <bp:comment rdf:datatype="http://www.w3.org/2001/XMLSchema#string">Edited: D'Eustachio, P, 0000-00-00 00:00:00</bp:comment>
    <bp:conversionDirection rdf:datatype="http://www.w3.org/2001/XMLSchema#string">LEFT-TO-RIGHT</bp:conversionDirection>
    <bp:dataSource rdf:resource="#Provenance1"/>
    <bp:displayName rdf:datatype="http://www.w3.org/2001/XMLSchema#string">IMP + L-Aspartate + GTP =&gt; Adenylosuccinate + GDP + Pi [ADSS]</bp:displayName>
    <bp:eCNumber rdf:datatype="http://www.w3.org/2001/XMLSchema#string">6.3.4.4</bp:eCNumber>
    <bp:left rdf:resource="#SmallMolecule1253"/>
    <bp:left rdf:resource="#SmallMolecule91"/>
    <bp:left rdf:resource="#SmallMolecule106"/>
    <bp:name rdf:datatype="http://www.w3.org/2001/XMLSchema#string">inosine 5'-monophosphate + L-aspartate + GTP =&gt; adenylosuccinate + guanosine  5'-diphosphate + orthophosphate</bp:name>
    <bp:right rdf:resource="#SmallMolecule1267"/>
    <bp:right rdf:resource="#SmallMolecule15"/>
    <bp:right rdf:resource="#SmallMolecule90"/>
    <bp:xref rdf:resource="#UnificationXref15869"/>
    <bp:xref rdf:resource="#UnificationXref15870"/>
    <bp:xref rdf:resource="#PublicationXref2178"/>
    <bp:xref rdf:resource="#PublicationXref2179"/>
  </bp:BiochemicalReaction>
  <bp:BiochemicalReaction rdf:ID="BiochemicalReaction1315">
    <bp:comment rdf:datatype="http://www.w3.org/2001/XMLSchema#string">The irreversible conversion of adenylosuccinate to adenosine 5'-monophosphate and fumarate is catalyzed by adenylosuccinate lyase.  The active form of this enzyme is a cytosolic tetramer (Stone et al. 1993).  The enzyme also catalyzes the conversion of 5'-phosphoribosyl-5-aminoimidazole-4-N-succinocarboxamide (SAICAR) to 5'-phosphoribosyl-5-aminoimidazole-4-carboxamide (AICAR) and fumarate.  Humans lacking the enzyme accumulate dephosphorylated forms of both substrates, indicating that the enzyme mediates both reactions in vivo as well (Race et al. 2000).</bp:comment>
    <bp:comment rdf:datatype="http://www.w3.org/2001/XMLSchema#string">Authored: D'Eustachio, P, 2004-02-13 16:27:00</bp:comment>
    <bp:comment rdf:datatype="http://www.w3.org/2001/XMLSchema#string">Edited: D'Eustachio, P, Jassal, B, 0000-00-00 00:00:00</bp:comment>
    <bp:conversionDirection rdf:datatype="http://www.w3.org/2001/XMLSchema#string">LEFT-TO-RIGHT</bp:conversionDirection>
    <bp:dataSource rdf:resource="#Provenance1"/>
    <bp:displayName rdf:datatype="http://www.w3.org/2001/XMLSchema#string">Adenylosuccinate =&gt; AMP + Fumarate</bp:displayName>
    <bp:eCNumber rdf:datatype="http://www.w3.org/2001/XMLSchema#string">4.3.2.2</bp:eCNumber>
    <bp:left rdf:resource="#SmallMolecule1267"/>
    <bp:name rdf:datatype="http://www.w3.org/2001/XMLSchema#string">adenylosuccinate =&gt; adenosine 5'-monophosphate + fumarate</bp:name>
    <bp:right rdf:resource="#SmallMolecule311"/>
    <bp:right rdf:resource="#SmallMolecule1264"/>
    <bp:xref rdf:resource="#UnificationXref15879"/>
    <bp:xref rdf:resource="#UnificationXref15880"/>
    <bp:xref rdf:resource="#PublicationXref2171"/>
    <bp:xref rdf:resource="#PublicationXref2172"/>
  </bp:BiochemicalReaction>
  <bp:BiochemicalReaction rdf:ID="BiochemicalReaction1320">
    <bp:comment rdf:datatype="http://www.w3.org/2001/XMLSchema#string">Cytosolic AMP deaminase (AMPD) catalyzes the hydrolysis of AMP to yield IMP and ammonia. Three isoforms of AMPD, E, L, and M, have been identified that differ in their expression patterns in the body. All occur as tetramers and all have qualitatively the same catalytic activity, however (Bausch-Jurken et al. 1992; Mahnke-Zizelman et al. 1998).</bp:comment>
    <bp:conversionDirection rdf:datatype="http://www.w3.org/2001/XMLSchema#string">LEFT-TO-RIGHT</bp:conversionDirection>
    <bp:dataSource rdf:resource="#Provenance1"/>
    <bp:displayName rdf:datatype="http://www.w3.org/2001/XMLSchema#string">AMP + H2O =&gt; IMP + NH3 [AMPD]</bp:displayName>
    <bp:eCNumber rdf:datatype="http://www.w3.org/2001/XMLSchema#string">3.5.4.6</bp:eCNumber>
    <bp:left rdf:resource="#SmallMolecule311"/>
    <bp:left rdf:resource="#SmallMolecule22"/>
    <bp:right rdf:resource="#SmallMolecule1253"/>
    <bp:right rdf:resource="#SmallMolecule82"/>
    <bp:xref rdf:resource="#UnificationXref15971"/>
    <bp:xref rdf:resource="#UnificationXref15972"/>
    <bp:xref rdf:resource="#PublicationXref2192"/>
    <bp:xref rdf:resource="#PublicationXref2193"/>
  </bp:BiochemicalReaction>
  <bp:BiochemicalReaction rdf:ID="BiochemicalReaction1328">
    <bp:comment rdf:datatype="http://www.w3.org/2001/XMLSchema#string">Cytosolic purine 5'-nucleotidase (NT5C2) catalyzes the hydrolysis of GMP, dGMP, IMP, and dIMP to yield the corresponding nucleosides and orthophosphate (Bianchi and Spychala 2003; Spychala et al. 1988). The active form of the enzyme is a tetramer and has an absolute requirement for magnesium ions (Spychala et al. 1988; Wallden et al. 2007). Consistent with the biochemical properties of purified enzyme, cultured cells overexpressing the enzyme from a recombinant DNA clone showed enhanced activity against inosine and guanosine monophosphates, but not adenosine monophosphate (Gazziola et al. 2001; Sala-Newby et al. 2000).</bp:comment>
    <bp:conversionDirection rdf:datatype="http://www.w3.org/2001/XMLSchema#string">LEFT-TO-RIGHT</bp:conversionDirection>
    <bp:dataSource rdf:resource="#Provenance1"/>
    <bp:displayName rdf:datatype="http://www.w3.org/2001/XMLSchema#string">(d)GMP or (d)IMP + H2O =&gt; (2'-deoxy)guanosine or (2'-deoxy)inosine + orthophosphate [NT5C2]</bp:displayName>
    <bp:eCNumber rdf:datatype="http://www.w3.org/2001/XMLSchema#string">3.1.3.5</bp:eCNumber>
    <bp:left rdf:resource="#SmallMolecule1310"/>
    <bp:left rdf:resource="#SmallMolecule22"/>
    <bp:right rdf:resource="#SmallMolecule15"/>
    <bp:right rdf:resource="#SmallMolecule1312"/>
    <bp:xref rdf:resource="#UnificationXref16091"/>
    <bp:xref rdf:resource="#UnificationXref16092"/>
    <bp:xref rdf:resource="#PublicationXref2207"/>
    <bp:xref rdf:resource="#PublicationXref2208"/>
    <bp:xref rdf:resource="#PublicationXref2209"/>
    <bp:xref rdf:resource="#PublicationXref2210"/>
    <bp:xref rdf:resource="#PublicationXref2211"/>
  </bp:BiochemicalReaction>
  <bp:BiochemicalReaction rdf:ID="BiochemicalReaction1332">
    <bp:comment rdf:datatype="http://www.w3.org/2001/XMLSchema#string">Cytosolic nucleoside phosphorylase (NP) trimer catalyzes the reversible reaction of guanosine or deoxyguanosine with orthophosphate to form guanine and ribose 1-phosphate or deoxyribose 1-phosphate (Ealick et al. 1990; Wiginton et al. 1980).  While NP is active with either nuckeotide in vitro, levels of deoxyguanosine are normally low in vivo, limiting the extent of this reaction. NP deficiency in vivo is associated with defects in purine nucleotide salvage and leads to immunodeficiency (Williams et al. 1987).</bp:comment>
    <bp:conversionDirection rdf:datatype="http://www.w3.org/2001/XMLSchema#string">LEFT-TO-RIGHT</bp:conversionDirection>
    <bp:dataSource rdf:resource="#Provenance1"/>
    <bp:displayName rdf:datatype="http://www.w3.org/2001/XMLSchema#string">(deoxy)guanosine + orthophosphate &lt;=&gt; guanine + (deoxy)ribose 1-phosphate [NP]</bp:displayName>
    <bp:eCNumber rdf:datatype="http://www.w3.org/2001/XMLSchema#string">2.4.2.1</bp:eCNumber>
    <bp:left rdf:resource="#SmallMolecule1293"/>
    <bp:left rdf:resource="#SmallMolecule15"/>
    <bp:right rdf:resource="#SmallMolecule1289"/>
    <bp:right rdf:resource="#SmallMolecule1290"/>
    <bp:xref rdf:resource="#UnificationXref16120"/>
    <bp:xref rdf:resource="#UnificationXref16121"/>
    <bp:xref rdf:resource="#PublicationXref2195"/>
    <bp:xref rdf:resource="#PublicationXref2196"/>
    <bp:xref rdf:resource="#PublicationXref2197"/>
  </bp:BiochemicalReaction>
  <bp:BiochemicalReaction rdf:ID="BiochemicalReaction1334">
    <bp:comment rdf:datatype="http://www.w3.org/2001/XMLSchema#string">Cytosolic guanine deaminase (GDA) catalyzes the reaction of guanine and water to form xanthine and ammonia (Yuan et al. 1999). The active enzyme is a homodimer (Murphy et al. 2009).</bp:comment>
    <bp:conversionDirection rdf:datatype="http://www.w3.org/2001/XMLSchema#string">LEFT-TO-RIGHT</bp:conversionDirection>
    <bp:dataSource rdf:resource="#Provenance1"/>
    <bp:displayName rdf:datatype="http://www.w3.org/2001/XMLSchema#string">Guanine + H2O =&gt; Xanthine + NH3</bp:displayName>
    <bp:eCNumber rdf:datatype="http://www.w3.org/2001/XMLSchema#string">3.5.4.3</bp:eCNumber>
    <bp:left rdf:resource="#SmallMolecule1289"/>
    <bp:left rdf:resource="#SmallMolecule22"/>
    <bp:right rdf:resource="#SmallMolecule1315"/>
    <bp:right rdf:resource="#SmallMolecule24"/>
    <bp:xref rdf:resource="#UnificationXref16132"/>
    <bp:xref rdf:resource="#UnificationXref16133"/>
    <bp:xref rdf:resource="#PublicationXref2219"/>
    <bp:xref rdf:resource="#PublicationXref2220"/>
  </bp:BiochemicalReaction>
  <bp:BiochemicalReaction rdf:ID="BiochemicalReaction1336">
    <bp:comment rdf:datatype="http://www.w3.org/2001/XMLSchema#string">Cytosolic xanthine dehydrogenase (XDH) catalyzes the reaction of xanthine with H2O to form urate and H2O2. The active form of the enzyme is a dimer (Saksela and Raivio 1996; Yamaguchi et al. 2007).</bp:comment>
    <bp:conversionDirection rdf:datatype="http://www.w3.org/2001/XMLSchema#string">LEFT-TO-RIGHT</bp:conversionDirection>
    <bp:dataSource rdf:resource="#Provenance1"/>
    <bp:displayName rdf:datatype="http://www.w3.org/2001/XMLSchema#string">Xanthine + H2O + O2 =&gt; Urate + H2O2</bp:displayName>
    <bp:eCNumber rdf:datatype="http://www.w3.org/2001/XMLSchema#string">1.17.3.2</bp:eCNumber>
    <bp:left rdf:resource="#SmallMolecule20"/>
    <bp:left rdf:resource="#SmallMolecule1315"/>
    <bp:left rdf:resource="#SmallMolecule22"/>
    <bp:right rdf:resource="#SmallMolecule23"/>
    <bp:right rdf:resource="#SmallMolecule1317"/>
    <bp:xref rdf:resource="#UnificationXref16149"/>
    <bp:xref rdf:resource="#UnificationXref16150"/>
    <bp:xref rdf:resource="#PublicationXref2221"/>
    <bp:xref rdf:resource="#PublicationXref2222"/>
  </bp:BiochemicalReaction>
  <bp:BiochemicalReaction rdf:ID="BiochemicalReaction1337">
    <bp:comment rdf:datatype="http://www.w3.org/2001/XMLSchema#string">Cytosolic glutathione peroxidase (GPX1) tetramer catalyzes the reaction of reduced glutathione and hydrogen peroxide to form reduced glutathione and water (Chu et al. 1993).</bp:comment>
    <bp:comment rdf:datatype="http://www.w3.org/2001/XMLSchema#string">Authored: Vastrik, I, 2005-04-29 06:26:51</bp:comment>
    <bp:comment rdf:datatype="http://www.w3.org/2001/XMLSchema#string">Edited: Vastrik, I, 2005-04-29 06:26:51</bp:comment>
    <bp:comment rdf:datatype="http://www.w3.org/2001/XMLSchema#string">Edited: D'Eustachio, P, 2006-03-15 17:27:26</bp:comment>
    <bp:conversionDirection rdf:datatype="http://www.w3.org/2001/XMLSchema#string">LEFT-TO-RIGHT</bp:conversionDirection>
    <bp:dataSource rdf:resource="#Provenance1"/>
    <bp:displayName rdf:datatype="http://www.w3.org/2001/XMLSchema#string">2 glutathione, reduced + H2O2 =&gt; glutathione, oxidized + 2 H2O</bp:displayName>
    <bp:eCNumber rdf:datatype="http://www.w3.org/2001/XMLSchema#string">1.11.1.9</bp:eCNumber>
    <bp:left rdf:resource="#SmallMolecule23"/>
    <bp:left rdf:resource="#SmallMolecule1028"/>
    <bp:participantStoichiometry rdf:resource="#Stoichiometry2431"/>
    <bp:participantStoichiometry rdf:resource="#Stoichiometry2432"/>
    <bp:right rdf:resource="#SmallMolecule1073"/>
    <bp:right rdf:resource="#SmallMolecule22"/>
    <bp:xref rdf:resource="#UnificationXref16151"/>
    <bp:xref rdf:resource="#UnificationXref16152"/>
    <bp:xref rdf:resource="#PublicationXref1689"/>
    <bp:xref rdf:resource="#PublicationXref2223"/>
    <bp:xref rdf:resource="#PublicationXref2224"/>
    <bp:xref rdf:resource="#PublicationXref2225"/>
  </bp:BiochemicalReaction>
  <bp:BiochemicalReaction rdf:ID="BiochemicalReaction1338">
    <bp:comment rdf:datatype="http://www.w3.org/2001/XMLSchema#string">Hydrogen peroxide is generated in the course of peroxisomal fatty acid oxidation and purine catabolism, and is rapidly converted to water and molecular oxygen by the enzyme catalase.  This enzyme is widely distributed in the body, but is especially abundant in liver, kidney, and red blood cells.</bp:comment>
    <bp:comment rdf:datatype="http://www.w3.org/2001/XMLSchema#string">Authored: D'Eustachio, P, 2003-09-15 12:36:00</bp:comment>
    <bp:comment rdf:datatype="http://www.w3.org/2001/XMLSchema#string">Edited: D'Eustachio, P, 0000-00-00 00:00:00</bp:comment>
    <bp:conversionDirection rdf:datatype="http://www.w3.org/2001/XMLSchema#string">LEFT-TO-RIGHT</bp:conversionDirection>
    <bp:dataSource rdf:resource="#Provenance1"/>
    <bp:displayName rdf:datatype="http://www.w3.org/2001/XMLSchema#string">2 H2O2 =&gt; O2 + 2 H2O</bp:displayName>
    <bp:eCNumber rdf:datatype="http://www.w3.org/2001/XMLSchema#string">1.11.1.6</bp:eCNumber>
    <bp:left rdf:resource="#SmallMolecule653"/>
    <bp:participantStoichiometry rdf:resource="#Stoichiometry2433"/>
    <bp:participantStoichiometry rdf:resource="#Stoichiometry2434"/>
    <bp:right rdf:resource="#SmallMolecule644"/>
    <bp:right rdf:resource="#SmallMolecule634"/>
    <bp:xref rdf:resource="#UnificationXref16162"/>
    <bp:xref rdf:resource="#UnificationXref16163"/>
    <bp:xref rdf:resource="#PublicationXref2226"/>
    <bp:xref rdf:resource="#PublicationXref2227"/>
  </bp:BiochemicalReaction>
  <bp:BiochemicalReaction rdf:ID="BiochemicalReaction1343">
    <bp:comment rdf:datatype="http://www.w3.org/2001/XMLSchema#string">The synthesis of orotidine 5'-monophosphate (OMP) from orotate and 5-phospho-alpha-D-ribose 1-diphosphate (PRPP) is catalyzed by the orotate phosphoribosyltransferase activity of the bifunctional "uridine monophosphate synthetase (orotate phosphoribosyl transferase and orotidine 5'-decarboxylase)" protein. The reaction itself is freely reversible, but is pulled in the forward direction in vivo by the irreversible hydrolysis of pyrophosphate. While purified human protein has not been characterized in detail, the close similarity of the human gene to that encoding the well-studied hamster protein, and the demonstration that mutations in the human gene are associated with failure to convert orotate to UMP in vivo, provide convincing evidence that the human uridine monophosphate synthetase protein indeed catalyzes these two reactions (McClard et al. 1980; Suchi et al. 1997). The active form of the human protein is a dimer (Yablonski et al. 1996; Wittmann et al. 2008).</bp:comment>
    <bp:comment rdf:datatype="http://www.w3.org/2001/XMLSchema#string">Authored: Jassal, B, 2003-06-17 09:00:25</bp:comment>
    <bp:comment rdf:datatype="http://www.w3.org/2001/XMLSchema#string">Edited: D'Eustachio, P, 0000-00-00 00:00:00</bp:comment>
    <bp:conversionDirection rdf:datatype="http://www.w3.org/2001/XMLSchema#string">LEFT-TO-RIGHT</bp:conversionDirection>
    <bp:dataSource rdf:resource="#Provenance1"/>
    <bp:displayName rdf:datatype="http://www.w3.org/2001/XMLSchema#string">phosphoribosylation of orotate to form oritidine 5'-phosphate (OMP)</bp:displayName>
    <bp:eCNumber rdf:datatype="http://www.w3.org/2001/XMLSchema#string">2.4.2.10</bp:eCNumber>
    <bp:left rdf:resource="#SmallMolecule1322"/>
    <bp:left rdf:resource="#SmallMolecule357"/>
    <bp:name rdf:datatype="http://www.w3.org/2001/XMLSchema#string">orotate + 5-phospho-alpha-D-ribose 1-diphosphate (PRPP) &lt;=&gt; orotidine 5'-monophosphate (OMP) + pyrophosphate</bp:name>
    <bp:right rdf:resource="#SmallMolecule1323"/>
    <bp:right rdf:resource="#SmallMolecule95"/>
    <bp:xref rdf:resource="#UnificationXref16206"/>
    <bp:xref rdf:resource="#UnificationXref16207"/>
    <bp:xref rdf:resource="#PublicationXref2236"/>
    <bp:xref rdf:resource="#PublicationXref2237"/>
    <bp:xref rdf:resource="#PublicationXref2238"/>
    <bp:xref rdf:resource="#PublicationXref2239"/>
  </bp:BiochemicalReaction>
  <bp:BiochemicalReaction rdf:ID="BiochemicalReaction1344">
    <bp:comment rdf:datatype="http://www.w3.org/2001/XMLSchema#string">The decarboxylation of orotidine 5'-monophosphate (OMP) to form uridine 5'-monophosphate (UMP) is catalyzed by the orotidine 5'-phosphate decarboxylase activity of the bifunctional "uridine monophosphate synthetase (orotate phosphoribosyl transferase and orotidine 5'-decarboxylase)" protein. While purified human protein has not been characterized in detail, the close similarity of the human gene to that encoding the well-studied hamster protein, and the demonstration that mutations in the human gene are associated with failure to convert orotate to UMP in vivo, provide convincing evidence that the human uridine monophosphate synthetase protein indeed catalyzes these two reactions (McClard et al. 1980; Suchi et al. 1997). The active form of the human protein is a dimer (Yablonski et al. 1996; Wittmann et al. 2008).</bp:comment>
    <bp:comment rdf:datatype="http://www.w3.org/2001/XMLSchema#string">Authored: Jassal, B, 2003-06-17 09:00:25</bp:comment>
    <bp:comment rdf:datatype="http://www.w3.org/2001/XMLSchema#string">Edited: D'Eustachio, P, 0000-00-00 00:00:00</bp:comment>
    <bp:conversionDirection rdf:datatype="http://www.w3.org/2001/XMLSchema#string">LEFT-TO-RIGHT</bp:conversionDirection>
    <bp:dataSource rdf:resource="#Provenance1"/>
    <bp:displayName rdf:datatype="http://www.w3.org/2001/XMLSchema#string">orotidine 5'-monophosphate =&gt; uridine 5'-monophosphate + CO2</bp:displayName>
    <bp:eCNumber rdf:datatype="http://www.w3.org/2001/XMLSchema#string">4.1.1.23</bp:eCNumber>
    <bp:left rdf:resource="#SmallMolecule1323"/>
    <bp:name rdf:datatype="http://www.w3.org/2001/XMLSchema#string">decarboxylation of Orotidine 5'-phosphate to form Uridine 5'-phosphate</bp:name>
    <bp:right rdf:resource="#SmallMolecule340"/>
    <bp:right rdf:resource="#SmallMolecule52"/>
    <bp:xref rdf:resource="#UnificationXref16208"/>
    <bp:xref rdf:resource="#UnificationXref16209"/>
    <bp:xref rdf:resource="#PublicationXref2236"/>
    <bp:xref rdf:resource="#PublicationXref2237"/>
    <bp:xref rdf:resource="#PublicationXref2238"/>
    <bp:xref rdf:resource="#PublicationXref2239"/>
  </bp:BiochemicalReaction>
  <bp:BiochemicalReaction rdf:ID="BiochemicalReaction1373">
    <bp:comment rdf:datatype="http://www.w3.org/2001/XMLSchema#string">Cytosolic adenylate kinase 1 (AK1) catalyzes the reversible reactions of AMP and dAMP with ATP to form ADP and dADP respectively, plus ADP (Tsuboi 1978; Matsuura et al. 1989).</bp:comment>
    <bp:conversionDirection rdf:datatype="http://www.w3.org/2001/XMLSchema#string">LEFT-TO-RIGHT</bp:conversionDirection>
    <bp:dataSource rdf:resource="#Provenance1"/>
    <bp:displayName rdf:datatype="http://www.w3.org/2001/XMLSchema#string">(d)AMP + ATP &lt;=&gt; (d)ADP + ADP [AK1]</bp:displayName>
    <bp:eCNumber rdf:datatype="http://www.w3.org/2001/XMLSchema#string">2.7.4.3</bp:eCNumber>
    <bp:left rdf:resource="#SmallMolecule1274"/>
    <bp:left rdf:resource="#SmallMolecule1"/>
    <bp:right rdf:resource="#SmallMolecule13"/>
    <bp:right rdf:resource="#SmallMolecule1385"/>
    <bp:xref rdf:resource="#UnificationXref16516"/>
    <bp:xref rdf:resource="#UnificationXref16517"/>
    <bp:xref rdf:resource="#PublicationXref2287"/>
    <bp:xref rdf:resource="#PublicationXref2288"/>
  </bp:BiochemicalReaction>
  <bp:BiochemicalReaction rdf:ID="BiochemicalReaction1379">
    <bp:comment rdf:datatype="http://www.w3.org/2001/XMLSchema#string">Cytosolic guanylate kinase 1 (GUK1) catalyzes the reversible reactions of GMP and dGMP with ATP to form GDP and dGDP respectively and ADP. While native gel electrophoretic studies of whole cell extracts suggested the existence of multiple human enzymes with guanylate kinase activity (Jamil et al. 1975), only one has been purified and biochemically characterized (Agarwal et al. 1978; Brady et al. 1996). The enzyme is of clinical importance as it is a target of antitumor drugs and antiviral drugs such as acyclovir (Miller and Miller 1980).</bp:comment>
    <bp:conversionDirection rdf:datatype="http://www.w3.org/2001/XMLSchema#string">LEFT-TO-RIGHT</bp:conversionDirection>
    <bp:dataSource rdf:resource="#Provenance1"/>
    <bp:displayName rdf:datatype="http://www.w3.org/2001/XMLSchema#string">(d)GMP + ATP &lt;=&gt; (d)GDP + ADP [GUK1]</bp:displayName>
    <bp:eCNumber rdf:datatype="http://www.w3.org/2001/XMLSchema#string">2.7.4.8</bp:eCNumber>
    <bp:left rdf:resource="#SmallMolecule1"/>
    <bp:left rdf:resource="#SmallMolecule1391"/>
    <bp:right rdf:resource="#SmallMolecule13"/>
    <bp:right rdf:resource="#SmallMolecule1392"/>
    <bp:xref rdf:resource="#UnificationXref16556"/>
    <bp:xref rdf:resource="#UnificationXref16557"/>
    <bp:xref rdf:resource="#PublicationXref2292"/>
    <bp:xref rdf:resource="#PublicationXref2293"/>
    <bp:xref rdf:resource="#PublicationXref2294"/>
    <bp:xref rdf:resource="#PublicationXref2295"/>
  </bp:BiochemicalReaction>
  <bp:BiochemicalReaction rdf:ID="BiochemicalReaction1381">
    <bp:comment rdf:datatype="http://www.w3.org/2001/XMLSchema#string">Cytosolic UMP-CMP kinase (CMPK1) catalyzes the reversible reaction of CMP, dCMP, or UMP and ATP to form CDP, dCDP, or UDP and ADP (Liou et al. 2002; Scott and Wright 1979).</bp:comment>
    <bp:conversionDirection rdf:datatype="http://www.w3.org/2001/XMLSchema#string">LEFT-TO-RIGHT</bp:conversionDirection>
    <bp:dataSource rdf:resource="#Provenance1"/>
    <bp:displayName rdf:datatype="http://www.w3.org/2001/XMLSchema#string">(d)CMP or UMP + ATP &lt;=&gt; (d)CDP or UDP + ADP [CMPK1]</bp:displayName>
    <bp:eCNumber rdf:datatype="http://www.w3.org/2001/XMLSchema#string">2.7.4.4</bp:eCNumber>
    <bp:left rdf:resource="#SmallMolecule1394"/>
    <bp:left rdf:resource="#SmallMolecule1"/>
    <bp:right rdf:resource="#SmallMolecule13"/>
    <bp:right rdf:resource="#SmallMolecule1395"/>
    <bp:xref rdf:resource="#UnificationXref16566"/>
    <bp:xref rdf:resource="#UnificationXref16567"/>
    <bp:xref rdf:resource="#PublicationXref2296"/>
    <bp:xref rdf:resource="#PublicationXref2297"/>
  </bp:BiochemicalReaction>
  <bp:BiochemicalReaction rdf:ID="BiochemicalReaction1387">
    <bp:comment rdf:datatype="http://www.w3.org/2001/XMLSchema#string">Cytosolic ribonucleotide reductase catalyzes the reduction of adenine, guanine, cytidine, and uridine ribonucleoside 5'-diphosphates to form the corresponding deoxyribonucleoside 5'-diphosphates, coupled to the oxidation of glutaredoxin (Eklund et al. 2001). Ribonucleotide reductase is a tetramer of two large and two small subunits (Shao et al. 2004; Zhou et al. 2005). The overall activity of the enzyme is regulated allosterically: ATP binding is stimulatory while dATP binding is inhibitory (Reichard et al. 2000).&lt;p&gt;The reducing equivalents needed for ribonucleotide reductase activity can be provided by either of two small proteins, glutaredoxin and thioredoxin (Holmgren 1989; Sun et al. 1998). Both are re-reduced with NADPH as the donor of reducing equivalents, and so are active in catalytic amounts. The relative contributions of glutaredoxin and thioredoxin in vivo are unknown.</bp:comment>
    <bp:conversionDirection rdf:datatype="http://www.w3.org/2001/XMLSchema#string">LEFT-TO-RIGHT</bp:conversionDirection>
    <bp:dataSource rdf:resource="#Provenance1"/>
    <bp:displayName rdf:datatype="http://www.w3.org/2001/XMLSchema#string">NDP + reduced glutaredoxin =&gt; dNDP + oxidized glutaredoxin + H2O</bp:displayName>
    <bp:left rdf:resource="#SmallMolecule1400"/>
    <bp:left rdf:resource="#Protein2696"/>
    <bp:name rdf:datatype="http://www.w3.org/2001/XMLSchema#string">Reduction of cytosolic ribonucleoside 5'-diphosphates to deoxyribonucleoside 5'-diphosphates (glutaredoxin)</bp:name>
    <bp:right rdf:resource="#Protein2697"/>
    <bp:right rdf:resource="#SmallMolecule1401"/>
    <bp:right rdf:resource="#SmallMolecule22"/>
    <bp:xref rdf:resource="#UnificationXref16627"/>
    <bp:xref rdf:resource="#UnificationXref16628"/>
    <bp:xref rdf:resource="#PublicationXref2302"/>
    <bp:xref rdf:resource="#PublicationXref2303"/>
    <bp:xref rdf:resource="#PublicationXref2304"/>
    <bp:xref rdf:resource="#PublicationXref2305"/>
    <bp:xref rdf:resource="#PublicationXref2306"/>
    <bp:xref rdf:resource="#PublicationXref2307"/>
  </bp:BiochemicalReaction>
  <bp:BiochemicalReaction rdf:ID="BiochemicalReaction1388">
    <bp:comment rdf:datatype="http://www.w3.org/2001/XMLSchema#string">Cytosolic ribonucleotide reductase catalyzes the reduction of adenine, guanine, cytidine, and uridine ribonucleoside 5'-diphosphates to form the corresponding deoxyribonucleoside 5'-diphosphates, coupled to the oxidation of thioredoxin (Holmgren 1989; Eklund et al. 2001). Ribonucleotide reductase is a tetramer of two large and two small subunits (Shao et al. 2004; Zhou et al. 2005). The overall activity of the enzyme is regulated allosterically: ATP binding is stimulatory while dATP binding is inhibitory (Reichard et al. 2000).&lt;p&gt;The reducing equivalents needed for ribonucleotide reductase activity can be provided by either of two small proteins, glutaredoxin and thioredoxin (Holmgren 1989; Sun et al. 1998). Both are re-reduced with NADPH as the donor of reducing equivalents, and so are active in catalytic amounts. The relative contributions of glutaredoxin and thioredoxin in vivo are unknown.</bp:comment>
    <bp:conversionDirection rdf:datatype="http://www.w3.org/2001/XMLSchema#string">LEFT-TO-RIGHT</bp:conversionDirection>
    <bp:dataSource rdf:resource="#Provenance1"/>
    <bp:displayName rdf:datatype="http://www.w3.org/2001/XMLSchema#string">NDP + reduced thioredoxin =&gt; dNDP + oxidized thioredoxin + H2O</bp:displayName>
    <bp:left rdf:resource="#Protein2700"/>
    <bp:left rdf:resource="#SmallMolecule1400"/>
    <bp:name rdf:datatype="http://www.w3.org/2001/XMLSchema#string">Reduction of cytosolic ribonucleoside 5'-diphosphates to deoxyribonucleoside 5'-diphosphates (thioredoxin)</bp:name>
    <bp:right rdf:resource="#Protein2701"/>
    <bp:right rdf:resource="#SmallMolecule1401"/>
    <bp:right rdf:resource="#SmallMolecule22"/>
    <bp:xref rdf:resource="#UnificationXref16638"/>
    <bp:xref rdf:resource="#UnificationXref16639"/>
    <bp:xref rdf:resource="#PublicationXref2302"/>
    <bp:xref rdf:resource="#PublicationXref2303"/>
    <bp:xref rdf:resource="#PublicationXref2304"/>
    <bp:xref rdf:resource="#PublicationXref2305"/>
    <bp:xref rdf:resource="#PublicationXref2306"/>
    <bp:xref rdf:resource="#PublicationXref2307"/>
  </bp:BiochemicalReaction>
  <bp:BiochemicalReaction rdf:ID="BiochemicalReaction1391">
    <bp:comment rdf:datatype="http://www.w3.org/2001/XMLSchema#string">Cytosolic glutathione reductase catalyzes the reaction of glutathione (oxidized) and NADPH + H+ to form two molecules of glutathione (reduced) and NADP+ (Scott et al. 1963, Loos et al. 1976). Deficiency of glutathione reductase can cause hemolytic anemia.</bp:comment>
    <bp:comment rdf:datatype="http://www.w3.org/2001/XMLSchema#string">Authored: D'Eustachio, P, 2004-03-17 17:27:00</bp:comment>
    <bp:comment rdf:datatype="http://www.w3.org/2001/XMLSchema#string">Edited: D'Eustachio, P, 2004-03-17 17:27:00</bp:comment>
    <bp:comment rdf:datatype="http://www.w3.org/2001/XMLSchema#string">Edited: Vastrik, I, 2005-04-29 06:26:51</bp:comment>
    <bp:conversionDirection rdf:datatype="http://www.w3.org/2001/XMLSchema#string">LEFT-TO-RIGHT</bp:conversionDirection>
    <bp:dataSource rdf:resource="#Provenance1"/>
    <bp:displayName rdf:datatype="http://www.w3.org/2001/XMLSchema#string">glutathione (oxidized) + NADPH + H+ =&gt; 2 glutathione (reduced) + NADP+</bp:displayName>
    <bp:eCNumber rdf:datatype="http://www.w3.org/2001/XMLSchema#string">1.8.1.7</bp:eCNumber>
    <bp:left rdf:resource="#SmallMolecule12"/>
    <bp:left rdf:resource="#SmallMolecule1073"/>
    <bp:left rdf:resource="#SmallMolecule347"/>
    <bp:participantStoichiometry rdf:resource="#Stoichiometry2485"/>
    <bp:right rdf:resource="#SmallMolecule1028"/>
    <bp:right rdf:resource="#SmallMolecule345"/>
    <bp:xref rdf:resource="#UnificationXref16688"/>
    <bp:xref rdf:resource="#UnificationXref16689"/>
    <bp:xref rdf:resource="#PublicationXref2309"/>
    <bp:xref rdf:resource="#PublicationXref2310"/>
  </bp:BiochemicalReaction>
  <bp:BiochemicalReaction rdf:ID="BiochemicalReaction1395">
    <bp:comment rdf:datatype="http://www.w3.org/2001/XMLSchema#string">Cytosolic nucleoside diphosphate kinases catalyze the reversible reaction of ribonucleoside and deoxyribonucleoside 5'-diphosphates with ATP to form the corresponding nucleoside 5'-triphosphates and ADP. These kinases are ubiquitously expressed enzymes with broad substrate specificities (Berg and Joklik 1954; Parks and Agarwal 1973). Three human cytosolic nucleoside diphosphate kinase proteins, NME1, 2, and 3, have been characterized biochemically (Gilles et al. 1991; Schaertl et al. 1998; Erent et al. 2001; Chen et al. 2003). All are catalytically active as hexamers: homohexamers of NME1, 2, and 3 have been described, as have heterohexamers containing all possible combinations of NME1 and 2 (Gilles et al. 1991; Erent et al. 2001).&lt;p&gt;While cytosolic nucleoside diphosphate kinases can efficiently use several nucleotide triphosphates as a phosphate donor, the high concentrations of ATP relative to other nucleoside triphosphates in vivo makes it the likely major phosphate donor in these reactions and only reactions with ATP as the phosphate donor are annotated. All of these phosphorylation reactions are freely reversible in vitro (Parks and Agarwal 1973; Schaertl et al. 1998), but the high ratio of ATP to ADP concentrations in the cytosol should favor the conversion of (d)NDP and ATP to (d)NTP and ADP.</bp:comment>
    <bp:comment rdf:datatype="http://www.w3.org/2001/XMLSchema#string">Authored: D'Eustachio, P, 2010-02-05</bp:comment>
    <bp:comment rdf:datatype="http://www.w3.org/2001/XMLSchema#string">Reviewed: Graves, L, Rush, MG, 0000-00-00 00:00:00</bp:comment>
    <bp:comment rdf:datatype="http://www.w3.org/2001/XMLSchema#string">Edited: D'Eustachio, P, 2010-02-05</bp:comment>
    <bp:conversionDirection rdf:datatype="http://www.w3.org/2001/XMLSchema#string">LEFT-TO-RIGHT</bp:conversionDirection>
    <bp:dataSource rdf:resource="#Provenance1"/>
    <bp:displayName rdf:datatype="http://www.w3.org/2001/XMLSchema#string">(d)NDP + ATP &lt;=&gt; (d)NTP + ADP [NME1,2,3]</bp:displayName>
    <bp:eCNumber rdf:datatype="http://www.w3.org/2001/XMLSchema#string">2.7.4.6</bp:eCNumber>
    <bp:left rdf:resource="#SmallMolecule1413"/>
    <bp:left rdf:resource="#SmallMolecule1"/>
    <bp:right rdf:resource="#SmallMolecule13"/>
    <bp:right rdf:resource="#SmallMolecule1414"/>
    <bp:xref rdf:resource="#UnificationXref16735"/>
    <bp:xref rdf:resource="#UnificationXref16736"/>
    <bp:xref rdf:resource="#PublicationXref2312"/>
    <bp:xref rdf:resource="#PublicationXref2313"/>
    <bp:xref rdf:resource="#PublicationXref2314"/>
    <bp:xref rdf:resource="#PublicationXref2315"/>
    <bp:xref rdf:resource="#PublicationXref2316"/>
    <bp:xref rdf:resource="#PublicationXref2317"/>
  </bp:BiochemicalReaction>
  <bp:BiochemicalReaction rdf:ID="BiochemicalReaction1877">
    <bp:comment rdf:datatype="http://www.w3.org/2001/XMLSchema#string">The L13a subunit of the 60s ribosome is phosphorylated about 16 hours after INF gamma induction by an unknown kinase.  At this time, L13a is also released from the 60s subunit (Mazumder et al.,2003). It is unclear, however, whether phosphorylation occurs before or after the release of L13a. Here, phosphorylation is shown  as occurring after release.</bp:comment>
    <bp:comment rdf:datatype="http://www.w3.org/2001/XMLSchema#string">Authored: Matthews, L, 2004-12-13 00:49:48</bp:comment>
    <bp:conversionDirection rdf:datatype="http://www.w3.org/2001/XMLSchema#string">LEFT-TO-RIGHT</bp:conversionDirection>
    <bp:dataSource rdf:resource="#Provenance1"/>
    <bp:displayName rdf:datatype="http://www.w3.org/2001/XMLSchema#string">Dissociation of L13a from the 60s ribosomal subunit</bp:displayName>
    <bp:left rdf:resource="#Complex1369"/>
    <bp:right rdf:resource="#Protein3270"/>
    <bp:right rdf:resource="#Complex1370"/>
    <bp:xref rdf:resource="#UnificationXref21781"/>
    <bp:xref rdf:resource="#UnificationXref21782"/>
    <bp:xref rdf:resource="#PublicationXref3199"/>
  </bp:BiochemicalReaction>
  <bp:BiochemicalReaction rdf:ID="BiochemicalReaction1878">
    <bp:comment rdf:datatype="http://www.w3.org/2001/XMLSchema#string">The L13a subunit of the 60s ribosome is phosphorylated about 16 hours after INF gamma induction by an unknown kinase.  At this time, L13a is also released from the 60s subunit (Mazumder et al.,2003). It is unclear, however, whether phosphorylation occurs before or after the release of L13a. Here, phosphorylation is shown  as occurring after release.</bp:comment>
    <bp:comment rdf:datatype="http://www.w3.org/2001/XMLSchema#string">Authored: Matthews, L, 2004-12-13 00:49:48</bp:comment>
    <bp:conversionDirection rdf:datatype="http://www.w3.org/2001/XMLSchema#string">LEFT-TO-RIGHT</bp:conversionDirection>
    <bp:dataSource rdf:resource="#Provenance1"/>
    <bp:displayName rdf:datatype="http://www.w3.org/2001/XMLSchema#string">INF-gamma induced phosphorylation of L13a</bp:displayName>
    <bp:left rdf:resource="#Protein3270"/>
    <bp:right rdf:resource="#Protein3317"/>
    <bp:xref rdf:resource="#UnificationXref21787"/>
    <bp:xref rdf:resource="#UnificationXref21788"/>
    <bp:xref rdf:resource="#PublicationXref3199"/>
  </bp:BiochemicalReaction>
  <bp:BiochemicalReaction rdf:ID="BiochemicalReaction1879">
    <bp:comment rdf:datatype="http://www.w3.org/2001/XMLSchema#string">Although the  mechanism through which L13a  prevents  translation initiation has not been determined, Mazumder et al. (2003) have described four alternatives. L13a could (1) inhibit the function of eIF4F,  (2) block the recruitment of the 43S preinitiation complex, (3) prevent scanning of the 43S complex to the initiation codon, or 4) interfere with joining of the 60S ribosomal subunit.</bp:comment>
    <bp:comment rdf:datatype="http://www.w3.org/2001/XMLSchema#string">Authored: Matthews, L, 2004-12-13 00:49:48</bp:comment>
    <bp:comment rdf:datatype="http://www.w3.org/2001/XMLSchema#string">Edited: Matthews, L, 0000-00-00 00:00:00</bp:comment>
    <bp:conversionDirection rdf:datatype="http://www.w3.org/2001/XMLSchema#string">LEFT-TO-RIGHT</bp:conversionDirection>
    <bp:dataSource rdf:resource="#Provenance1"/>
    <bp:displayName rdf:datatype="http://www.w3.org/2001/XMLSchema#string">Association of phospho-L13a with GAIT element of Ceruloplasmin mRNA</bp:displayName>
    <bp:left rdf:resource="#Protein3317"/>
    <bp:left rdf:resource="#Complex1371"/>
    <bp:right rdf:resource="#Complex1380"/>
    <bp:xref rdf:resource="#UnificationXref21981"/>
    <bp:xref rdf:resource="#UnificationXref21982"/>
    <bp:xref rdf:resource="#PublicationXref3200"/>
    <bp:xref rdf:resource="#PublicationXref3199"/>
  </bp:BiochemicalReaction>
  <bp:BiochemicalReaction rdf:ID="BiochemicalReaction301">
    <bp:comment rdf:datatype="http://www.w3.org/2001/XMLSchema#string">Cytosolic phosphoglucomutase (PGM) catalyzes the reversible conversion of glucose 1-phosphate to glucose 6-phosphate. Two PGM isoenzymes, both monomers, have been identified. PGM1 is the major form found in most tissues except erythrocytes, where PGM2 is abundant (March et al. 1993; Parrington et al. 1968; Putt et al. 1993). PGM2 also has substantial phosphopentomutase activity and its primary physiological in normal tissues in vivo is not clear.</bp:comment>
    <bp:conversionDirection rdf:datatype="http://www.w3.org/2001/XMLSchema#string">LEFT-TO-RIGHT</bp:conversionDirection>
    <bp:dataSource rdf:resource="#Provenance1"/>
    <bp:displayName rdf:datatype="http://www.w3.org/2001/XMLSchema#string">D-Glucose 1-phosphate &lt;=&gt; alpha-D-Glucose 6-phosphate</bp:displayName>
    <bp:eCNumber rdf:datatype="http://www.w3.org/2001/XMLSchema#string">5.4.2.2</bp:eCNumber>
    <bp:left rdf:resource="#SmallMolecule336"/>
    <bp:right rdf:resource="#SmallMolecule300"/>
    <bp:xref rdf:resource="#UnificationXref4739"/>
    <bp:xref rdf:resource="#UnificationXref4740"/>
    <bp:xref rdf:resource="#PublicationXref529"/>
  </bp:BiochemicalReaction>
  <bp:BiochemicalReaction rdf:ID="BiochemicalReaction305">
    <bp:comment rdf:datatype="http://www.w3.org/2001/XMLSchema#string">Cytosolic galactokinase (GALK1) catalyses the reaction of ATP and D-galactose to form ADP and D-galactose 1-phosphate (Ai at al. 1995).</bp:comment>
    <bp:conversionDirection rdf:datatype="http://www.w3.org/2001/XMLSchema#string">LEFT-TO-RIGHT</bp:conversionDirection>
    <bp:dataSource rdf:resource="#Provenance1"/>
    <bp:displayName rdf:datatype="http://www.w3.org/2001/XMLSchema#string">GALK1 phosphorylates Gal to Gal1P</bp:displayName>
    <bp:eCNumber rdf:datatype="http://www.w3.org/2001/XMLSchema#string">2.7.1.6</bp:eCNumber>
    <bp:left rdf:resource="#SmallMolecule296"/>
    <bp:left rdf:resource="#SmallMolecule1"/>
    <bp:name rdf:datatype="http://www.w3.org/2001/XMLSchema#string">ATP + D-galactose =&gt; ADP + D-galactose 1-phosphate</bp:name>
    <bp:right rdf:resource="#SmallMolecule13"/>
    <bp:right rdf:resource="#SmallMolecule343"/>
    <bp:xref rdf:resource="#UnificationXref4775"/>
    <bp:xref rdf:resource="#UnificationXref4776"/>
    <bp:xref rdf:resource="#PublicationXref569"/>
  </bp:BiochemicalReaction>
  <bp:BiochemicalReaction rdf:ID="BiochemicalReaction306">
    <bp:comment rdf:datatype="http://www.w3.org/2001/XMLSchema#string">Cytosolic galactose-1-phosphate uridylyltransferase (GALT) catalyzes the reaction of alpha-D-galactose 1-phosphate and UDP glucose to form D-glucose 1-phosphate and UDP galactose (Reichardt et al. 1991).</bp:comment>
    <bp:comment rdf:datatype="http://www.w3.org/2001/XMLSchema#string">Authored: 2003-02-25 00:00:00</bp:comment>
    <bp:conversionDirection rdf:datatype="http://www.w3.org/2001/XMLSchema#string">LEFT-TO-RIGHT</bp:conversionDirection>
    <bp:dataSource rdf:resource="#Provenance1"/>
    <bp:displayName rdf:datatype="http://www.w3.org/2001/XMLSchema#string">GALT transfers UMP from UDP-Glc to Gal1P to form UDP-Gal</bp:displayName>
    <bp:eCNumber rdf:datatype="http://www.w3.org/2001/XMLSchema#string">2.7.7.12</bp:eCNumber>
    <bp:left rdf:resource="#SmallMolecule343"/>
    <bp:left rdf:resource="#SmallMolecule338"/>
    <bp:name rdf:datatype="http://www.w3.org/2001/XMLSchema#string">D-galactose 1-phosphate + UDP-glucose &lt;=&gt; D-glucose 1-phosphate + UDP-galactose</bp:name>
    <bp:right rdf:resource="#SmallMolecule344"/>
    <bp:right rdf:resource="#SmallMolecule336"/>
    <bp:xref rdf:resource="#UnificationXref4783"/>
    <bp:xref rdf:resource="#UnificationXref4784"/>
    <bp:xref rdf:resource="#PublicationXref570"/>
  </bp:BiochemicalReaction>
  <bp:BiochemicalReaction rdf:ID="BiochemicalReaction307">
    <bp:comment rdf:datatype="http://www.w3.org/2001/XMLSchema#string">Cytosolic UDP-galactose 4-epimerase catalyzes the interconversion of UDP-D-galactose and UDPglucose (Schulz et al. 2004). The active form of the enzyme is a homodimer with one molecule of bound NAD per monomer (Thoden et al. 2000).</bp:comment>
    <bp:conversionDirection rdf:datatype="http://www.w3.org/2001/XMLSchema#string">LEFT-TO-RIGHT</bp:conversionDirection>
    <bp:dataSource rdf:resource="#Provenance1"/>
    <bp:displayName rdf:datatype="http://www.w3.org/2001/XMLSchema#string">UDP-galactose &lt;=&gt; UDP-glucose</bp:displayName>
    <bp:eCNumber rdf:datatype="http://www.w3.org/2001/XMLSchema#string">5.1.3.2</bp:eCNumber>
    <bp:left rdf:resource="#SmallMolecule344"/>
    <bp:name rdf:datatype="http://www.w3.org/2001/XMLSchema#string">GALE:NAD+ dimer reversibly epimerises UDP-Gal to UDP-Glc</bp:name>
    <bp:right rdf:resource="#SmallMolecule338"/>
    <bp:xref rdf:resource="#UnificationXref4790"/>
    <bp:xref rdf:resource="#UnificationXref4791"/>
    <bp:xref rdf:resource="#PublicationXref571"/>
    <bp:xref rdf:resource="#PublicationXref572"/>
  </bp:BiochemicalReaction>
  <bp:BiochemicalReaction rdf:ID="BiochemicalReaction308">
    <bp:comment rdf:datatype="http://www.w3.org/2001/XMLSchema#string">Cytosolic glucose-6-phosphate dehydrogenase (G6PD) catalyzes the reaction of glucose 6-phosphate and NADP+ to form  D-glucono-1,5-lactone 6-phosphate and , and NADPH + H+. Biochemical studies indicate that both G6PD dimers and tetramers are catalytically active and capable or forming under physiological conditions in vivo (Au et al. 2000). Mutations that reduce the catalytic efficientcy of G6PD are remarkably common in human populations; these appear to have a protective effect against malaria (e.g., Luzzatto and Afolayan 1968).</bp:comment>
    <bp:conversionDirection rdf:datatype="http://www.w3.org/2001/XMLSchema#string">LEFT-TO-RIGHT</bp:conversionDirection>
    <bp:dataSource rdf:resource="#Provenance1"/>
    <bp:displayName rdf:datatype="http://www.w3.org/2001/XMLSchema#string">alpha-D-glucose 6-phosphate + NADP+ =&gt; D-glucono-1,5-lactone 6-phosphate + NADPH + H+</bp:displayName>
    <bp:eCNumber rdf:datatype="http://www.w3.org/2001/XMLSchema#string">1.1.1.49</bp:eCNumber>
    <bp:left rdf:resource="#SmallMolecule345"/>
    <bp:left rdf:resource="#SmallMolecule300"/>
    <bp:right rdf:resource="#SmallMolecule12"/>
    <bp:right rdf:resource="#SmallMolecule346"/>
    <bp:right rdf:resource="#SmallMolecule347"/>
    <bp:xref rdf:resource="#UnificationXref4812"/>
    <bp:xref rdf:resource="#UnificationXref4813"/>
    <bp:xref rdf:resource="#PublicationXref575"/>
    <bp:xref rdf:resource="#PublicationXref576"/>
  </bp:BiochemicalReaction>
  <bp:BiochemicalReaction rdf:ID="BiochemicalReaction309">
    <bp:comment rdf:datatype="http://www.w3.org/2001/XMLSchema#string">Cytosolic 6-phosphogluconolactonase (PGLS) catalyzes the hydrolysis of D-glucono-1,5-lactone 6-phosphate to form 6-phospho-D-gluconate (Beutler and Kuhl 1985; Collard et al. 1999).</bp:comment>
    <bp:conversionDirection rdf:datatype="http://www.w3.org/2001/XMLSchema#string">LEFT-TO-RIGHT</bp:conversionDirection>
    <bp:dataSource rdf:resource="#Provenance1"/>
    <bp:displayName rdf:datatype="http://www.w3.org/2001/XMLSchema#string">D-glucono-1,5-lactone 6-phosphate + H2O =&gt; 6-phospho-D-gluconate</bp:displayName>
    <bp:eCNumber rdf:datatype="http://www.w3.org/2001/XMLSchema#string">3.1.1.31</bp:eCNumber>
    <bp:left rdf:resource="#SmallMolecule346"/>
    <bp:left rdf:resource="#SmallMolecule22"/>
    <bp:right rdf:resource="#SmallMolecule348"/>
    <bp:xref rdf:resource="#UnificationXref4820"/>
    <bp:xref rdf:resource="#UnificationXref4821"/>
    <bp:xref rdf:resource="#PublicationXref577"/>
    <bp:xref rdf:resource="#PublicationXref578"/>
  </bp:BiochemicalReaction>
  <bp:BiochemicalReaction rdf:ID="BiochemicalReaction310">
    <bp:comment rdf:datatype="http://www.w3.org/2001/XMLSchema#string">Cytosolic phosphogluconate dehydrogenase (PGD) catalyzes the reaction of 6-phospho-D-gluconate and NADP+ to form D-ribulose 5-phosphate, CO2, and NADPH + H+ (Beutler and Kuhl 1985; Rippa et al. 1998). The PGD enzyme is dimeric (Dallocchio et al. 1985).</bp:comment>
    <bp:conversionDirection rdf:datatype="http://www.w3.org/2001/XMLSchema#string">LEFT-TO-RIGHT</bp:conversionDirection>
    <bp:dataSource rdf:resource="#Provenance1"/>
    <bp:displayName rdf:datatype="http://www.w3.org/2001/XMLSchema#string">6-phospho-D-gluconate + NADP+ =&gt; D-ribulose 5-phosphate + CO2 + NADPH + H+</bp:displayName>
    <bp:eCNumber rdf:datatype="http://www.w3.org/2001/XMLSchema#string">1.1.1.44</bp:eCNumber>
    <bp:left rdf:resource="#SmallMolecule348"/>
    <bp:left rdf:resource="#SmallMolecule345"/>
    <bp:right rdf:resource="#SmallMolecule349"/>
    <bp:right rdf:resource="#SmallMolecule12"/>
    <bp:right rdf:resource="#SmallMolecule347"/>
    <bp:right rdf:resource="#SmallMolecule52"/>
    <bp:xref rdf:resource="#UnificationXref4830"/>
    <bp:xref rdf:resource="#UnificationXref4831"/>
    <bp:xref rdf:resource="#PublicationXref579"/>
    <bp:xref rdf:resource="#PublicationXref577"/>
    <bp:xref rdf:resource="#PublicationXref580"/>
  </bp:BiochemicalReaction>
  <bp:BiochemicalReaction rdf:ID="BiochemicalReaction311">
    <bp:comment rdf:datatype="http://www.w3.org/2001/XMLSchema#string">Cytosolic ribulose-5-phosphate-3-epimerase (RPE) catalyzes the reversible interconversion of D-ribulose 5-phosphate and D-xylulose 5-phosphate (Bose and 1985). The electrophoretic properties of RPE activity detected in extracts of mouse-human somatic cell hybrids suggest that the active form of the enzyme is a homodimer (Spencer and Hopkinson 1980).</bp:comment>
    <bp:conversionDirection rdf:datatype="http://www.w3.org/2001/XMLSchema#string">LEFT-TO-RIGHT</bp:conversionDirection>
    <bp:dataSource rdf:resource="#Provenance1"/>
    <bp:displayName rdf:datatype="http://www.w3.org/2001/XMLSchema#string">D-ribulose 5-phosphate &lt;=&gt; xylulose 5-phosphate</bp:displayName>
    <bp:eCNumber rdf:datatype="http://www.w3.org/2001/XMLSchema#string">5.1.3.1</bp:eCNumber>
    <bp:left rdf:resource="#SmallMolecule349"/>
    <bp:right rdf:resource="#SmallMolecule350"/>
    <bp:xref rdf:resource="#UnificationXref4840"/>
    <bp:xref rdf:resource="#UnificationXref4841"/>
    <bp:xref rdf:resource="#PublicationXref581"/>
    <bp:xref rdf:resource="#PublicationXref582"/>
  </bp:BiochemicalReaction>
  <bp:BiochemicalReaction rdf:ID="BiochemicalReaction313">
    <bp:comment rdf:datatype="http://www.w3.org/2001/XMLSchema#string">Cytosolic transketolase catalyzes the reversible reaction of D-xylulose 5-phosphate and D-ribose 5-phosphate to form D-glyceraldehyde 3-phosphate and sedoheptulose 7-phosphate. The active transketolase enzyme is a homodimer with one molecule of thiamine pyrophosphate and magnesium bound to each monomer (Wang et al. 1997).</bp:comment>
    <bp:conversionDirection rdf:datatype="http://www.w3.org/2001/XMLSchema#string">LEFT-TO-RIGHT</bp:conversionDirection>
    <bp:dataSource rdf:resource="#Provenance1"/>
    <bp:displayName rdf:datatype="http://www.w3.org/2001/XMLSchema#string">ribose 5-phosphate + xylulose 5-phosphate &lt;=&gt; sedoheptulose 7-phosphate + D-glyceraldehyde 3-phosphate</bp:displayName>
    <bp:eCNumber rdf:datatype="http://www.w3.org/2001/XMLSchema#string">2.2.1.1</bp:eCNumber>
    <bp:left rdf:resource="#SmallMolecule351"/>
    <bp:left rdf:resource="#SmallMolecule350"/>
    <bp:right rdf:resource="#SmallMolecule313"/>
    <bp:right rdf:resource="#SmallMolecule352"/>
    <bp:xref rdf:resource="#UnificationXref4858"/>
    <bp:xref rdf:resource="#UnificationXref4859"/>
    <bp:xref rdf:resource="#PublicationXref583"/>
  </bp:BiochemicalReaction>
  <bp:BiochemicalReaction rdf:ID="BiochemicalReaction315">
    <bp:comment rdf:datatype="http://www.w3.org/2001/XMLSchema#string">Cytosolic transaldolase (TALDO1) catalyzes the reversible reaction of D-glyceraldehyde 3-phosphate and sedoheptulose 7-phosphate to form D-erythrose 4-phosphate and D-fructose 6-phosphate. Protein expressed from the cloned gene has been characterized biochemically (Banki et al. 1994) and transaldolase deficiency in a patient has been correlated with a mutation in the TALDO1 gene (Verhoeven et al. 2001).</bp:comment>
    <bp:conversionDirection rdf:datatype="http://www.w3.org/2001/XMLSchema#string">LEFT-TO-RIGHT</bp:conversionDirection>
    <bp:dataSource rdf:resource="#Provenance1"/>
    <bp:displayName rdf:datatype="http://www.w3.org/2001/XMLSchema#string">sedoheptulose 7-phosphate + D-glyceraldehyde 3-phosphate &lt;=&gt; D-erythrose 4-phosphate + D-fructose 6-phosphate</bp:displayName>
    <bp:eCNumber rdf:datatype="http://www.w3.org/2001/XMLSchema#string">2.2.1.2</bp:eCNumber>
    <bp:left rdf:resource="#SmallMolecule313"/>
    <bp:left rdf:resource="#SmallMolecule352"/>
    <bp:right rdf:resource="#SmallMolecule354"/>
    <bp:right rdf:resource="#SmallMolecule301"/>
    <bp:xref rdf:resource="#UnificationXref4868"/>
    <bp:xref rdf:resource="#UnificationXref4869"/>
    <bp:xref rdf:resource="#PublicationXref584"/>
    <bp:xref rdf:resource="#PublicationXref585"/>
  </bp:BiochemicalReaction>
  <bp:BiochemicalReaction rdf:ID="BiochemicalReaction317">
    <bp:comment rdf:datatype="http://www.w3.org/2001/XMLSchema#string">Cytosolic transketolase catalyzes the reaction of D-erythrose 4-phosphate and D-xylulose 5-phosphate to form D-glyceraldehyde 3-phosphate and D-fructose 6-phosphate. The active transketolase enzyme is a homodimer with one molecule of thiamine pyrophosphate and magnesium bound to each monomer (Wang et al. 1997).</bp:comment>
    <bp:conversionDirection rdf:datatype="http://www.w3.org/2001/XMLSchema#string">LEFT-TO-RIGHT</bp:conversionDirection>
    <bp:dataSource rdf:resource="#Provenance1"/>
    <bp:displayName rdf:datatype="http://www.w3.org/2001/XMLSchema#string">xylulose 5-phosphate + D-erythrose 4-phosphate &lt;=&gt; D-glyceraldehyde 3-phosphate + D-fructose 6-phosphate</bp:displayName>
    <bp:eCNumber rdf:datatype="http://www.w3.org/2001/XMLSchema#string">2.2.1.1</bp:eCNumber>
    <bp:left rdf:resource="#SmallMolecule354"/>
    <bp:left rdf:resource="#SmallMolecule350"/>
    <bp:right rdf:resource="#SmallMolecule313"/>
    <bp:right rdf:resource="#SmallMolecule301"/>
    <bp:xref rdf:resource="#UnificationXref4872"/>
    <bp:xref rdf:resource="#UnificationXref4873"/>
    <bp:xref rdf:resource="#PublicationXref583"/>
  </bp:BiochemicalReaction>
  <bp:BiochemicalReaction rdf:ID="BiochemicalReaction319">
    <bp:comment rdf:datatype="http://www.w3.org/2001/XMLSchema#string">The reversible interconversion of ribulose 5-phosphate and ribose 5-phosphate is catalyzed by cytosolic ribose 5-phosphate isomerase (Huck et al. 2004).</bp:comment>
    <bp:comment rdf:datatype="http://www.w3.org/2001/XMLSchema#string">Edited: D'Eustachio, P, 2006-04-05 13:59:09</bp:comment>
    <bp:conversionDirection rdf:datatype="http://www.w3.org/2001/XMLSchema#string">LEFT-TO-RIGHT</bp:conversionDirection>
    <bp:dataSource rdf:resource="#Provenance1"/>
    <bp:displayName rdf:datatype="http://www.w3.org/2001/XMLSchema#string">D-ribulose 5-phosphate &lt;=&gt; ribose 5-phosphate</bp:displayName>
    <bp:eCNumber rdf:datatype="http://www.w3.org/2001/XMLSchema#string">5.3.1.6</bp:eCNumber>
    <bp:left rdf:resource="#SmallMolecule349"/>
    <bp:right rdf:resource="#SmallMolecule351"/>
    <bp:xref rdf:resource="#UnificationXref4879"/>
    <bp:xref rdf:resource="#UnificationXref4880"/>
    <bp:xref rdf:resource="#PublicationXref586"/>
  </bp:BiochemicalReaction>
  <bp:BiochemicalReaction rdf:ID="BiochemicalReaction321">
    <bp:comment rdf:datatype="http://www.w3.org/2001/XMLSchema#string">Cytosolic phosphoribosyl pyrophosphate synthetase 1 catalyzes the reaction of D-ribose 5-phosphate and dATP to form 5-phospho-alpha-D-ribose 1-diphosphate and 2'-deoxyadenosine 5'-monophosphate. While phosphoribosyl pyrophosphate synthetase 1 works well with either ATP or dATP as a substrate in vitro, the extent of the dATP reaction in vivo is unclear, as cellular dATP concentrations are normally very low (Fox and Kelley 1971).</bp:comment>
    <bp:conversionDirection rdf:datatype="http://www.w3.org/2001/XMLSchema#string">LEFT-TO-RIGHT</bp:conversionDirection>
    <bp:dataSource rdf:resource="#Provenance1"/>
    <bp:displayName rdf:datatype="http://www.w3.org/2001/XMLSchema#string">D-ribose 5-phosphate + 2'-deoxyadenosine 5'-triphosphate (dATP) =&gt; 5-Phospho-alpha-D-ribose 1-diphosphate (PRPP) + 2'-deoxyadenosine 5'-monophosphate</bp:displayName>
    <bp:eCNumber rdf:datatype="http://www.w3.org/2001/XMLSchema#string">2.7.6.1</bp:eCNumber>
    <bp:left rdf:resource="#SmallMolecule351"/>
    <bp:left rdf:resource="#SmallMolecule355"/>
    <bp:right rdf:resource="#SmallMolecule356"/>
    <bp:right rdf:resource="#SmallMolecule357"/>
    <bp:xref rdf:resource="#UnificationXref4903"/>
    <bp:xref rdf:resource="#UnificationXref4904"/>
    <bp:xref rdf:resource="#PublicationXref589"/>
  </bp:BiochemicalReaction>
  <bp:BiochemicalReaction rdf:ID="BiochemicalReaction322">
    <bp:comment rdf:datatype="http://www.w3.org/2001/XMLSchema#string">Cytosolic phophoribosyl pyrophosphate synthetase catalyzes the reaction of D-ribose 5-phosphate and ATP to form 5-phospho-alpha-D-ribose and AMP. Three isoforms of the enzyme have been described. The first has been purified and characterized biochemically (Fox and Kelley 1971). The others are known only as inferred protein products of cloned genes; their catalytic properties have not been determined.</bp:comment>
    <bp:conversionDirection rdf:datatype="http://www.w3.org/2001/XMLSchema#string">LEFT-TO-RIGHT</bp:conversionDirection>
    <bp:dataSource rdf:resource="#Provenance1"/>
    <bp:displayName rdf:datatype="http://www.w3.org/2001/XMLSchema#string">D-ribose 5-phosphate + ATP =&gt; 5-phospho-alpha-D-ribose 1-diphosphate (PRPP) + adenosine 5'-monophosphate</bp:displayName>
    <bp:eCNumber rdf:datatype="http://www.w3.org/2001/XMLSchema#string">2.7.6.1</bp:eCNumber>
    <bp:left rdf:resource="#SmallMolecule1"/>
    <bp:left rdf:resource="#SmallMolecule351"/>
    <bp:name rdf:datatype="http://www.w3.org/2001/XMLSchema#string">addition of diphosphate (PP) to ribose 5-phosphate to form 5'-Phospho-alpha-D-ribose 1-diphosphate (PRPP)</bp:name>
    <bp:right rdf:resource="#SmallMolecule311"/>
    <bp:right rdf:resource="#SmallMolecule357"/>
    <bp:xref rdf:resource="#UnificationXref4917"/>
    <bp:xref rdf:resource="#UnificationXref4918"/>
    <bp:xref rdf:resource="#PublicationXref589"/>
  </bp:BiochemicalReaction>
  <bp:BiochemicalReaction rdf:ID="BiochemicalReaction4023">
    <bp:comment rdf:datatype="http://www.w3.org/2001/XMLSchema#string">At the beginning of this reaction, 1 molecule of 'Arrested processive elongation complex' is present. At the end of this reaction, 1 molecule of 'Aborted elongation complex after arrest' is present.&lt;br&gt;&lt;br&gt; This reaction takes place in the 'nucleus'.&lt;br&gt;</bp:comment>
    <bp:conversionDirection rdf:datatype="http://www.w3.org/2001/XMLSchema#string">LEFT-TO-RIGHT</bp:conversionDirection>
    <bp:dataSource rdf:resource="#Provenance1"/>
    <bp:displayName rdf:datatype="http://www.w3.org/2001/XMLSchema#string">Abortive termination of elongation after arrest</bp:displayName>
    <bp:left rdf:resource="#Complex27"/>
    <bp:right rdf:resource="#Complex3790"/>
    <bp:xref rdf:resource="#UnificationXref47584"/>
    <bp:xref rdf:resource="#UnificationXref47585"/>
    <bp:xref rdf:resource="#PublicationXref42"/>
  </bp:BiochemicalReaction>
  <bp:BiochemicalReaction rdf:ID="BiochemicalReaction4051">
    <bp:comment rdf:datatype="http://www.w3.org/2001/XMLSchema#string">At the beginning of this reaction, 1 molecule of 'Processive elongation complex', and 1 molecule of 'NTP' are present. At the end of this reaction, 1 molecule of 'Elongation complex prior to separation', and 1 molecule of 'NTP' are present.&lt;br&gt;&lt;br&gt; This reaction takes place in the 'nucleus'.&lt;br&gt;</bp:comment>
    <bp:conversionDirection rdf:datatype="http://www.w3.org/2001/XMLSchema#string">LEFT-TO-RIGHT</bp:conversionDirection>
    <bp:dataSource rdf:resource="#Provenance1"/>
    <bp:displayName rdf:datatype="http://www.w3.org/2001/XMLSchema#string">Pol II elongation complex moves on the template as transcript elongates</bp:displayName>
    <bp:left rdf:resource="#Complex17"/>
    <bp:left rdf:resource="#SmallMolecule2"/>
    <bp:right rdf:resource="#Complex3812"/>
    <bp:right rdf:resource="#SmallMolecule2"/>
    <bp:xref rdf:resource="#UnificationXref47724"/>
    <bp:xref rdf:resource="#UnificationXref47725"/>
  </bp:BiochemicalReaction>
  <bp:BiochemicalReaction rdf:ID="BiochemicalReaction4052">
    <bp:comment rdf:datatype="http://www.w3.org/2001/XMLSchema#string">At the beginning of this reaction, 1 molecule of 'Elongation complex prior to separation' is present. At the end of this reaction, 1 molecule of 'Elongation complex with separated and uncleaved transcript' is present.&lt;br&gt;&lt;br&gt; This reaction takes place in the 'nucleus'.&lt;br&gt;</bp:comment>
    <bp:conversionDirection rdf:datatype="http://www.w3.org/2001/XMLSchema#string">LEFT-TO-RIGHT</bp:conversionDirection>
    <bp:dataSource rdf:resource="#Provenance1"/>
    <bp:displayName rdf:datatype="http://www.w3.org/2001/XMLSchema#string">Separation of elongating transcript from template</bp:displayName>
    <bp:left rdf:resource="#Complex3812"/>
    <bp:right rdf:resource="#Complex3813"/>
    <bp:xref rdf:resource="#UnificationXref47730"/>
    <bp:xref rdf:resource="#UnificationXref47731"/>
  </bp:BiochemicalReaction>
  <bp:BiochemicalReaction rdf:ID="BiochemicalReaction4053">
    <bp:comment rdf:datatype="http://www.w3.org/2001/XMLSchema#string">Endonucleolytic cleavage separates the pre-mRNA into an upstream fragment destined to become the mature mRNA, and a downstream fragment that is rapidly degraded. Cleavage depends on two signals in the RNA, a highly conserved hexanucleotide, AAUAAA, 10 to 30 nucleotides upstream of the cleavage site, and a poorly conserved GU- or U-rich downstream element.  Additional sequences, often upstream of AAUAAA, can enhance the efficiency of the reaction.  Cleavage occurs most often after a CA dinucleotide. A single gene can have more than one 3' processing site.&lt;p&gt;Cleavage is preceded by the assembly of a large processing complex, the composition of which is poorly defined.  ATP, but not its hydrolysis, is required for assembly.  Cleavage at the 3'-end of mRNAs depends on a number of protein factors. CPSF, a heterotetramer, binds specifically to the AAUAAA sequence. The heterotrimer CstF binds the downstream element. CF I, which appears to be composed of two subunits, one of several related larger polypeptides and a common smaller one, also binds RNA, but with unknown specificity. RNA recognition by these proteins is cooperative. Cleavage also requires CF II, composed of at least two subunits, and poly(A) polymerase, the enzyme synthesizing the poly(A) tail in the second step of the reaction. The polypeptide catalyzing the hydrolysis of the phosphodiester bond remains to be identified.&lt;p&gt;Cleavage produces a 3'-OH on the upstream fragment and a 5'-phosphate on the downstream fragment. At some unknown point after cleavage, the downstream RNA fragment, CstF, CF I and CF II are thought to be released, whereas CPSF and poly(A) polymerase remain to carry out polyadenylation.</bp:comment>
    <bp:comment rdf:datatype="http://www.w3.org/2001/XMLSchema#string">Edited: Joshi-Tope, G, 0000-00-00 00:00:00</bp:comment>
    <bp:conversionDirection rdf:datatype="http://www.w3.org/2001/XMLSchema#string">LEFT-TO-RIGHT</bp:conversionDirection>
    <bp:dataSource rdf:resource="#Provenance1"/>
    <bp:displayName rdf:datatype="http://www.w3.org/2001/XMLSchema#string">Cleavage of mRNA at the 3'-end</bp:displayName>
    <bp:left rdf:resource="#Complex3814"/>
    <bp:right rdf:resource="#Complex3819"/>
    <bp:right rdf:resource="#Complex3821"/>
    <bp:right rdf:resource="#Complex3823"/>
    <bp:right rdf:resource="#Complex3822"/>
    <bp:xref rdf:resource="#UnificationXref47869"/>
    <bp:xref rdf:resource="#UnificationXref47870"/>
    <bp:xref rdf:resource="#PublicationXref8390"/>
    <bp:xref rdf:resource="#PublicationXref8391"/>
  </bp:BiochemicalReaction>
  <bp:BiochemicalReaction rdf:ID="BiochemicalReaction4054">
    <bp:comment rdf:datatype="http://www.w3.org/2001/XMLSchema#string">Processing is initiated once the SLBP (bound to the stem loop) and the U7 snRNP (bound to the HDE) are both loaded onto the pre-mRNA. The pre-mRNA HDE makes base-pairing contacts with the 5&#xC3;&#xA2;&#xE2;&#x82;&#xAC;&#xC2;&#xB2; end of U7 snRNA. Binding of the U7 snRNP to the pre-mRNA is stabilized by interactions between a U7 snRNP protein, hZFP100 and SLBP. It should be noted that there must be other trans-acting factors, including the factor that catalyzes the cleavage reaction, which have yet to be defined. The cleavage occurs in the presence of EDTA as does the cleavage reaction in polyadenylation, it is likely that this reaction is catalyzed by a protein. There may well be additional proteins associated with the U7 snRNP, and since in some conditions in vitro processing occurs in the absence of SLBP, it is possible that all the other factors required for processing are associated with the active form of the U7 snRNP.</bp:comment>
    <bp:comment rdf:datatype="http://www.w3.org/2001/XMLSchema#string">Authored: Marzluff, WF, 2003-08-22 00:29:39</bp:comment>
    <bp:comment rdf:datatype="http://www.w3.org/2001/XMLSchema#string">Edited: Gillespie, ME, 0000-00-00 00:00:00</bp:comment>
    <bp:conversionDirection rdf:datatype="http://www.w3.org/2001/XMLSchema#string">LEFT-TO-RIGHT</bp:conversionDirection>
    <bp:dataSource rdf:resource="#Provenance1"/>
    <bp:displayName rdf:datatype="http://www.w3.org/2001/XMLSchema#string">Cleavage of the 3'-end of Replication Dependent Histone Pre-mRNA</bp:displayName>
    <bp:left rdf:resource="#Complex3825"/>
    <bp:right rdf:resource="#Complex3826"/>
    <bp:right rdf:resource="#Complex3830"/>
    <bp:xref rdf:resource="#UnificationXref47913"/>
    <bp:xref rdf:resource="#UnificationXref47914"/>
    <bp:xref rdf:resource="#PublicationXref8392"/>
  </bp:BiochemicalReaction>
  <bp:BiochemicalReaction rdf:ID="BiochemicalReaction4055">
    <bp:comment rdf:datatype="http://www.w3.org/2001/XMLSchema#string">Processing is initiated once the U7 snRNP is loaded onto the pre-mRNA. The pre-mRNA HDE makes base-pairing contacts with the 5&#xC3;&#xA2;&#xE2;&#x82;&#xAC;&#xC2;&#xB2; end of U7 snRNA. Binding of the U7 snRNP to the pre-mRNA is stabilized by interactions between a U7 snRNP protein, hZFP100 and other trans-acting factors, including the factor that catalyzes the cleavage reaction, which have yet to be defined. The cleavage occurs in the presence of EDTA as does the cleavage reaction in polyadenylation, it is likely that this reaction is catalyzed by a protein. There may well be additional proteins associated with the U7 snRNP, since the in vitro processing occurs in the absence of SLBP, it is possible that all the other factors required for processing are associated with the active form of the U7 snRNP.</bp:comment>
    <bp:comment rdf:datatype="http://www.w3.org/2001/XMLSchema#string">Authored: Marzluff, WF, 2003-08-22 00:29:39</bp:comment>
    <bp:comment rdf:datatype="http://www.w3.org/2001/XMLSchema#string">Edited: Gillespie, ME, 0000-00-00 00:00:00</bp:comment>
    <bp:conversionDirection rdf:datatype="http://www.w3.org/2001/XMLSchema#string">LEFT-TO-RIGHT</bp:conversionDirection>
    <bp:dataSource rdf:resource="#Provenance1"/>
    <bp:displayName rdf:datatype="http://www.w3.org/2001/XMLSchema#string">Cleavage of the 3'-end of the Histone Pre-mRNA</bp:displayName>
    <bp:left rdf:resource="#Complex3831"/>
    <bp:right rdf:resource="#Complex3832"/>
    <bp:right rdf:resource="#Complex3826"/>
    <bp:xref rdf:resource="#UnificationXref47919"/>
    <bp:xref rdf:resource="#UnificationXref47920"/>
    <bp:xref rdf:resource="#PublicationXref8392"/>
  </bp:BiochemicalReaction>
  <bp:BiochemicalReaction rdf:ID="BiochemicalReaction4056">
    <bp:comment rdf:datatype="http://www.w3.org/2001/XMLSchema#string">The polypeptide catalyzing the hydrolysis of the phosphodiester bond remains to be identified. Cleavage produces a 3'-OH on the upstream fragment and a 5'-phosphate on the downstream fragment. At some unknown point after cleavage, the downstream fragment, CstF, CF I and CF II are thought to be released, whereas CPSF and poly(A) polymerase remain to carry out polyadenylation.</bp:comment>
    <bp:comment rdf:datatype="http://www.w3.org/2001/XMLSchema#string">Authored: Wahle, E, 2003-06-05 08:30:31</bp:comment>
    <bp:comment rdf:datatype="http://www.w3.org/2001/XMLSchema#string">Edited: Gillespie, ME, 0000-00-00 00:00:00</bp:comment>
    <bp:conversionDirection rdf:datatype="http://www.w3.org/2001/XMLSchema#string">LEFT-TO-RIGHT</bp:conversionDirection>
    <bp:dataSource rdf:resource="#Provenance1"/>
    <bp:displayName rdf:datatype="http://www.w3.org/2001/XMLSchema#string">Cleavage of Intronless Pre-mRNA at 3'-end</bp:displayName>
    <bp:left rdf:resource="#Complex3833"/>
    <bp:right rdf:resource="#Complex3819"/>
    <bp:right rdf:resource="#Complex3837"/>
    <bp:right rdf:resource="#PhysicalEntity409"/>
    <bp:right rdf:resource="#Complex3821"/>
    <bp:right rdf:resource="#Complex3822"/>
    <bp:xref rdf:resource="#UnificationXref47937"/>
    <bp:xref rdf:resource="#UnificationXref47938"/>
    <bp:xref rdf:resource="#PublicationXref8391"/>
  </bp:BiochemicalReaction>
  <bp:BiochemicalReaction rdf:ID="BiochemicalReaction4081">
    <bp:comment rdf:datatype="http://www.w3.org/2001/XMLSchema#string">The upstream fragment generated by 3' cleavage of the pre-mRNA receives a poly(A) tail of approximately 250 AMP residues in a reaction depending on the AAUAAA sequence 10 to 30 nucleotides upstream of the 3' end.  Polyadenylation is carried out by three proteins: Poly(A) polymerase carries the catalytic activity. The enzyme has no specificity for any particular RNA sequence, and it also has a very low affinity for the RNA.&lt;p&gt;Under physiological conditions, the activity of poly(A) polymerase thus depends on two auxiliary factors, both of which bind to specific RNA sequences and recruit the enzyme by a direct contact.  One of these proteins is the heterotetrameric CPSF, which binds the AAUAAA sequence and is also essential for 3' cleavage.  The second is the nuclear poly(A) binding protein (PABPN1), which binds the growing poly(A) tails once this has reached a length of about ten nucleotides.  Stimulation of poly(A) polymerase by both proteins is synergistic and results in processive elongation of the RNA, i.e. the polymerase adds AMP residues without dissociating from the RNA.  The processive reaction is terminated when the tail has reached a length of about 250 nucleotides.</bp:comment>
    <bp:comment rdf:datatype="http://www.w3.org/2001/XMLSchema#string">Edited: Joshi-Tope, G, 0000-00-00 00:00:00</bp:comment>
    <bp:conversionDirection rdf:datatype="http://www.w3.org/2001/XMLSchema#string">LEFT-TO-RIGHT</bp:conversionDirection>
    <bp:dataSource rdf:resource="#Provenance1"/>
    <bp:displayName rdf:datatype="http://www.w3.org/2001/XMLSchema#string">mRNA polyadenylation</bp:displayName>
    <bp:eCNumber rdf:datatype="http://www.w3.org/2001/XMLSchema#string">2.7.7.19</bp:eCNumber>
    <bp:left rdf:resource="#SmallMolecule3"/>
    <bp:left rdf:resource="#Complex3823"/>
    <bp:right rdf:resource="#Complex3820"/>
    <bp:right rdf:resource="#Complex3880"/>
    <bp:right rdf:resource="#Protein8216"/>
    <bp:right rdf:resource="#Protein4995"/>
    <bp:xref rdf:resource="#UnificationXref48340"/>
    <bp:xref rdf:resource="#UnificationXref48341"/>
    <bp:xref rdf:resource="#PublicationXref8390"/>
    <bp:xref rdf:resource="#PublicationXref8417"/>
  </bp:BiochemicalReaction>
  <bp:BiochemicalReaction rdf:ID="BiochemicalReaction4082">
    <bp:comment rdf:datatype="http://www.w3.org/2001/XMLSchema#string">Aly/Ref recruits TAP to the Exon Junction Complex. This makes the mRNP complex ready for export to the cytoplasm.</bp:comment>
    <bp:comment rdf:datatype="http://www.w3.org/2001/XMLSchema#string">Authored: Joshi-Tope, G, 2005-02-17 16:25:28</bp:comment>
    <bp:comment rdf:datatype="http://www.w3.org/2001/XMLSchema#string">Edited: Joshi-Tope, G, 0000-00-00 00:00:00</bp:comment>
    <bp:conversionDirection rdf:datatype="http://www.w3.org/2001/XMLSchema#string">LEFT-TO-RIGHT</bp:conversionDirection>
    <bp:dataSource rdf:resource="#Provenance1"/>
    <bp:displayName rdf:datatype="http://www.w3.org/2001/XMLSchema#string">Recruitment of TAP to the EJC</bp:displayName>
    <bp:left rdf:resource="#Complex3880"/>
    <bp:left rdf:resource="#Protein8302"/>
    <bp:right rdf:resource="#Complex3881"/>
    <bp:xref rdf:resource="#UnificationXref48349"/>
    <bp:xref rdf:resource="#UnificationXref48350"/>
    <bp:xref rdf:resource="#RelationshipXref3123"/>
  </bp:BiochemicalReaction>
  <bp:BiochemicalReaction rdf:ID="BiochemicalReaction4083">
    <bp:comment rdf:datatype="http://www.w3.org/2001/XMLSchema#string">At the beginning of this reaction, 1 molecule of 'TAP:3'-polyadenylated, capped mRNA complex' is present. At the end of this reaction, 1 molecule of 'SRp55', 1 molecule of 'U2AF 65 kDa subunit', 1 molecule of 'SR9 / SRp30', 1 molecule of 'hTra2', 1 molecule of 'hPrp16', 1 molecule of 'SR 11/ p54', 1 molecule of 'hPrp22', 1 molecule of 'SRp40', 1 molecule of 'hPrp17', 1 molecule of 'SF2/ASF/SFRS1', 1 molecule of 'hSLU7', 1 molecule of 'Export Receptor bound mature mRNA Complex', 1 molecule of 'U2AF 35 kDa subunit', 1 molecule of 'SR2 / SC35', 1 molecule of 'hPrp43', 1 molecule of 'SRp20', 1 molecule of 'SR7/ 9G8 protein', 1 molecule of 'hPrp18', and 1 molecule of 'SR4 / SRp75' are present.&lt;br&gt;&lt;br&gt; This reaction takes place in the 'nucleoplasm'.&lt;br&gt;</bp:comment>
    <bp:conversionDirection rdf:datatype="http://www.w3.org/2001/XMLSchema#string">LEFT-TO-RIGHT</bp:conversionDirection>
    <bp:dataSource rdf:resource="#Provenance1"/>
    <bp:displayName rdf:datatype="http://www.w3.org/2001/XMLSchema#string">Docking of the TAP:EJC Complex with the NPC</bp:displayName>
    <bp:left rdf:resource="#Complex3881"/>
    <bp:right rdf:resource="#Protein8200"/>
    <bp:right rdf:resource="#Protein8208"/>
    <bp:right rdf:resource="#Protein8209"/>
    <bp:right rdf:resource="#Protein8210"/>
    <bp:right rdf:resource="#Protein8222"/>
    <bp:right rdf:resource="#Protein8223"/>
    <bp:right rdf:resource="#PhysicalEntity398"/>
    <bp:right rdf:resource="#Complex3882"/>
    <bp:right rdf:resource="#Protein8224"/>
    <bp:right rdf:resource="#PhysicalEntity399"/>
    <bp:right rdf:resource="#Protein8225"/>
    <bp:right rdf:resource="#Protein8226"/>
    <bp:right rdf:resource="#Protein8227"/>
    <bp:right rdf:resource="#PhysicalEntity400"/>
    <bp:right rdf:resource="#PhysicalEntity401"/>
    <bp:right rdf:resource="#Protein8228"/>
    <bp:right rdf:resource="#Protein8229"/>
    <bp:right rdf:resource="#PhysicalEntity402"/>
    <bp:right rdf:resource="#Protein8230"/>
    <bp:xref rdf:resource="#UnificationXref48355"/>
    <bp:xref rdf:resource="#UnificationXref48356"/>
    <bp:xref rdf:resource="#RelationshipXref3124"/>
  </bp:BiochemicalReaction>
  <bp:BiochemicalReaction rdf:ID="BiochemicalReaction4084">
    <bp:comment rdf:datatype="http://www.w3.org/2001/XMLSchema#string">In this reaction, 1 molecule of  'Export Receptor bound mature mRNA Complex' is translocated from nucleoplasm to cytosol.&lt;br&gt;&lt;br&gt;This reaction takes place in the 'nuclear envelope'.&lt;br&gt;</bp:comment>
    <bp:conversionDirection rdf:datatype="http://www.w3.org/2001/XMLSchema#string">LEFT-TO-RIGHT</bp:conversionDirection>
    <bp:dataSource rdf:resource="#Provenance1"/>
    <bp:displayName rdf:datatype="http://www.w3.org/2001/XMLSchema#string">Transport of the export-competent complex through the NPC</bp:displayName>
    <bp:left rdf:resource="#Complex3882"/>
    <bp:right rdf:resource="#Complex3883"/>
    <bp:xref rdf:resource="#UnificationXref48387"/>
    <bp:xref rdf:resource="#UnificationXref48388"/>
    <bp:xref rdf:resource="#RelationshipXref3124"/>
  </bp:BiochemicalReaction>
  <bp:BiochemicalReaction rdf:ID="BiochemicalReaction4085">
    <bp:comment rdf:datatype="http://www.w3.org/2001/XMLSchema#string">At the beginning of this reaction, 1 molecule of 'eIF4E', and 1 molecule of 'Export Receptor bound mature mRNA Complex' are present. At the end of this reaction, 1 molecule of 'THOC4(Aly/Ref)', 1 molecule of 'Mature mRNP Complex', 1 molecule of 'SRm160', and 1 molecule of 'TAP' are present.&lt;br&gt;&lt;br&gt; This reaction takes place in the 'cytoplasm'.&lt;br&gt;</bp:comment>
    <bp:conversionDirection rdf:datatype="http://www.w3.org/2001/XMLSchema#string">LEFT-TO-RIGHT</bp:conversionDirection>
    <bp:dataSource rdf:resource="#Provenance1"/>
    <bp:displayName rdf:datatype="http://www.w3.org/2001/XMLSchema#string">Release from the NPC and Disassembly of the mRNP</bp:displayName>
    <bp:left rdf:resource="#Protein3320"/>
    <bp:left rdf:resource="#Complex3883"/>
    <bp:right rdf:resource="#Protein8305"/>
    <bp:right rdf:resource="#Protein8311"/>
    <bp:right rdf:resource="#Complex3886"/>
    <bp:right rdf:resource="#Protein8312"/>
    <bp:xref rdf:resource="#UnificationXref48393"/>
    <bp:xref rdf:resource="#UnificationXref48394"/>
    <bp:xref rdf:resource="#RelationshipXref3124"/>
  </bp:BiochemicalReaction>
  <bp:BiochemicalReaction rdf:ID="BiochemicalReaction4086">
    <bp:comment rdf:datatype="http://www.w3.org/2001/XMLSchema#string">Histone mRNAs are exported by a mechanism that requires TAP, the key factor requires for transport of polyadenylated mRNAs. How TAP is recruited to the histone mRNAs is not known, but it is clear that transport can occur in the absence of either the stemloop or of SLBP. The stemloop and SLBP enhance the rate of transport of histone mRNAs in Xenopus oocytes, but are not essential for transport</bp:comment>
    <bp:comment rdf:datatype="http://www.w3.org/2001/XMLSchema#string">Authored: Marzluff, WF, 2003-08-22 00:29:39</bp:comment>
    <bp:comment rdf:datatype="http://www.w3.org/2001/XMLSchema#string">Edited: Gillespie, ME, 0000-00-00 00:00:00</bp:comment>
    <bp:conversionDirection rdf:datatype="http://www.w3.org/2001/XMLSchema#string">LEFT-TO-RIGHT</bp:conversionDirection>
    <bp:dataSource rdf:resource="#Provenance1"/>
    <bp:displayName rdf:datatype="http://www.w3.org/2001/XMLSchema#string">Docking of Mature Replication Dependent Histone mRNA with the NPC</bp:displayName>
    <bp:left rdf:resource="#Protein8302"/>
    <bp:left rdf:resource="#Protein8204"/>
    <bp:left rdf:resource="#Complex3830"/>
    <bp:right rdf:resource="#Protein4801"/>
    <bp:right rdf:resource="#Complex3887"/>
    <bp:right rdf:resource="#Protein4802"/>
    <bp:xref rdf:resource="#UnificationXref48401"/>
    <bp:xref rdf:resource="#UnificationXref48402"/>
    <bp:xref rdf:resource="#PublicationXref8418"/>
    <bp:xref rdf:resource="#RelationshipXref3124"/>
  </bp:BiochemicalReaction>
  <bp:BiochemicalReaction rdf:ID="BiochemicalReaction4087">
    <bp:comment rdf:datatype="http://www.w3.org/2001/XMLSchema#string">Once the transport complex is fully assembled the mature mRNA can be translocated from the nucleoplasm to the cytoplasm. The assembled complex starts at the nucleoplasmic basket, travels through the pore, and ends it journey at the cytoplasmic face of the nuclear pore complex.</bp:comment>
    <bp:comment rdf:datatype="http://www.w3.org/2001/XMLSchema#string">Authored: Gillespie, ME, 2005-03-13 17:31:37</bp:comment>
    <bp:comment rdf:datatype="http://www.w3.org/2001/XMLSchema#string">Edited: Gillespie, ME, 0000-00-00 00:00:00</bp:comment>
    <bp:conversionDirection rdf:datatype="http://www.w3.org/2001/XMLSchema#string">LEFT-TO-RIGHT</bp:conversionDirection>
    <bp:dataSource rdf:resource="#Provenance1"/>
    <bp:displayName rdf:datatype="http://www.w3.org/2001/XMLSchema#string">Transport of the Mature IntronlessTranscript Derived Histone mRNA:SLBP:TAP:Aly/Ref complex through the NPC</bp:displayName>
    <bp:left rdf:resource="#Complex3887"/>
    <bp:right rdf:resource="#Complex3888"/>
    <bp:xref rdf:resource="#UnificationXref48411"/>
    <bp:xref rdf:resource="#UnificationXref48412"/>
    <bp:xref rdf:resource="#RelationshipXref3124"/>
  </bp:BiochemicalReaction>
  <bp:BiochemicalReaction rdf:ID="BiochemicalReaction4088">
    <bp:comment rdf:datatype="http://www.w3.org/2001/XMLSchema#string">At some point eIF4E binds the mature mRNA. While TAP and Aly/Ref are released and will be reycled back to the nucleoplasm.</bp:comment>
    <bp:comment rdf:datatype="http://www.w3.org/2001/XMLSchema#string">Authored: Gillespie, ME, 2005-01-27 17:31:58</bp:comment>
    <bp:conversionDirection rdf:datatype="http://www.w3.org/2001/XMLSchema#string">LEFT-TO-RIGHT</bp:conversionDirection>
    <bp:dataSource rdf:resource="#Provenance1"/>
    <bp:displayName rdf:datatype="http://www.w3.org/2001/XMLSchema#string">Release of the Mature intronless transcript derived Histone mRNA:SLBP:eIF4E Complex</bp:displayName>
    <bp:left rdf:resource="#Protein3320"/>
    <bp:left rdf:resource="#Complex3888"/>
    <bp:right rdf:resource="#Complex3889"/>
    <bp:right rdf:resource="#Protein8311"/>
    <bp:right rdf:resource="#Protein8312"/>
    <bp:xref rdf:resource="#UnificationXref48417"/>
    <bp:xref rdf:resource="#UnificationXref48418"/>
    <bp:xref rdf:resource="#RelationshipXref3124"/>
  </bp:BiochemicalReaction>
  <bp:BiochemicalReaction rdf:ID="BiochemicalReaction4089">
    <bp:comment rdf:datatype="http://www.w3.org/2001/XMLSchema#string">Histone mRNAs are exported by a mechanism that requires TAP, the key factor requires for transport of polyadenylated mRNAs.  How TAP is recruited to the histone mRNAs is not known, but it is clear that transport can occur in the absence of either the stemloop or of SLBP. The mature transcript docks at the NPC, in the course of transport CBC will be lost from the mRNA cap, and remain in the nucleous.</bp:comment>
    <bp:comment rdf:datatype="http://www.w3.org/2001/XMLSchema#string">Authored: Marzluff, WF, 2003-08-22 00:29:39</bp:comment>
    <bp:comment rdf:datatype="http://www.w3.org/2001/XMLSchema#string">Edited: Gillespie, ME, 0000-00-00 00:00:00</bp:comment>
    <bp:conversionDirection rdf:datatype="http://www.w3.org/2001/XMLSchema#string">LEFT-TO-RIGHT</bp:conversionDirection>
    <bp:dataSource rdf:resource="#Provenance1"/>
    <bp:displayName rdf:datatype="http://www.w3.org/2001/XMLSchema#string">Docking of Mature Histone mRNA complex:TAP at the NPC</bp:displayName>
    <bp:left rdf:resource="#Complex3832"/>
    <bp:left rdf:resource="#Protein8302"/>
    <bp:left rdf:resource="#Protein8204"/>
    <bp:right rdf:resource="#Complex3890"/>
    <bp:right rdf:resource="#Complex2203"/>
    <bp:xref rdf:resource="#UnificationXref48425"/>
    <bp:xref rdf:resource="#UnificationXref48426"/>
    <bp:xref rdf:resource="#PublicationXref8418"/>
    <bp:xref rdf:resource="#RelationshipXref3124"/>
  </bp:BiochemicalReaction>
  <bp:BiochemicalReaction rdf:ID="BiochemicalReaction4090">
    <bp:comment rdf:datatype="http://www.w3.org/2001/XMLSchema#string">The mature SLBP independent intronless histone mRNA is transported through the nucler pore to the cytoplasmic side.</bp:comment>
    <bp:comment rdf:datatype="http://www.w3.org/2001/XMLSchema#string">Authored: Gillespie, ME, 2005-01-27 17:31:58</bp:comment>
    <bp:conversionDirection rdf:datatype="http://www.w3.org/2001/XMLSchema#string">LEFT-TO-RIGHT</bp:conversionDirection>
    <bp:dataSource rdf:resource="#Provenance1"/>
    <bp:displayName rdf:datatype="http://www.w3.org/2001/XMLSchema#string">Transport of the Mature Intronless Transcript Derived Histone mRNA:TAP:Aly/Ref Complex through the NPC</bp:displayName>
    <bp:left rdf:resource="#Complex3890"/>
    <bp:right rdf:resource="#Complex3891"/>
    <bp:xref rdf:resource="#UnificationXref48431"/>
    <bp:xref rdf:resource="#UnificationXref48432"/>
    <bp:xref rdf:resource="#RelationshipXref3123"/>
  </bp:BiochemicalReaction>
  <bp:BiochemicalReaction rdf:ID="BiochemicalReaction4091">
    <bp:comment rdf:datatype="http://www.w3.org/2001/XMLSchema#string">At some point eIF4E binds the mature mRNA. While TAP and Aly/Ref are released and will be reycled back to the nucleoplasm.</bp:comment>
    <bp:comment rdf:datatype="http://www.w3.org/2001/XMLSchema#string">Authored: Gillespie, ME, 2005-01-27 17:31:58</bp:comment>
    <bp:conversionDirection rdf:datatype="http://www.w3.org/2001/XMLSchema#string">LEFT-TO-RIGHT</bp:conversionDirection>
    <bp:dataSource rdf:resource="#Provenance1"/>
    <bp:displayName rdf:datatype="http://www.w3.org/2001/XMLSchema#string">Release of the SLBP independent Histone mRNA from the NPC</bp:displayName>
    <bp:left rdf:resource="#Protein3320"/>
    <bp:left rdf:resource="#Complex3891"/>
    <bp:right rdf:resource="#Protein8311"/>
    <bp:right rdf:resource="#Complex3892"/>
    <bp:right rdf:resource="#Protein8312"/>
    <bp:xref rdf:resource="#UnificationXref48437"/>
    <bp:xref rdf:resource="#UnificationXref48438"/>
    <bp:xref rdf:resource="#RelationshipXref3124"/>
  </bp:BiochemicalReaction>
  <bp:BiochemicalReaction rdf:ID="BiochemicalReaction4092">
    <bp:comment rdf:datatype="http://www.w3.org/2001/XMLSchema#string">The polyadenylated, capped transcript and TAP dock at the nucleoplasmic side of the NPC. The Cap Binding Complex (CBC) and CPSF complexes are released back into the nucleoplasm.</bp:comment>
    <bp:comment rdf:datatype="http://www.w3.org/2001/XMLSchema#string">Authored: Gillespie, ME, 2005-01-26 20:24:54</bp:comment>
    <bp:conversionDirection rdf:datatype="http://www.w3.org/2001/XMLSchema#string">LEFT-TO-RIGHT</bp:conversionDirection>
    <bp:dataSource rdf:resource="#Provenance1"/>
    <bp:displayName rdf:datatype="http://www.w3.org/2001/XMLSchema#string">Docking of the Mature intronless derived transcript derived mRNA, TAP and Aly/Ref at the NPC</bp:displayName>
    <bp:left rdf:resource="#Complex3893"/>
    <bp:left rdf:resource="#Protein8302"/>
    <bp:left rdf:resource="#Protein8204"/>
    <bp:right rdf:resource="#Complex3820"/>
    <bp:right rdf:resource="#Complex2203"/>
    <bp:right rdf:resource="#Complex3894"/>
    <bp:xref rdf:resource="#UnificationXref48447"/>
    <bp:xref rdf:resource="#UnificationXref48448"/>
    <bp:xref rdf:resource="#RelationshipXref3124"/>
  </bp:BiochemicalReaction>
  <bp:BiochemicalReaction rdf:ID="BiochemicalReaction4093">
    <bp:comment rdf:datatype="http://www.w3.org/2001/XMLSchema#string">The nucleoplasmic 3' polyadenylated, capped intronless mRNA and TAP are transported through the NPC to the cyotplasmic side of the pore.</bp:comment>
    <bp:comment rdf:datatype="http://www.w3.org/2001/XMLSchema#string">Authored: Gillespie, ME, 2005-01-26 20:24:54</bp:comment>
    <bp:conversionDirection rdf:datatype="http://www.w3.org/2001/XMLSchema#string">LEFT-TO-RIGHT</bp:conversionDirection>
    <bp:dataSource rdf:resource="#Provenance1"/>
    <bp:displayName rdf:datatype="http://www.w3.org/2001/XMLSchema#string">Transport of the Mature intronless transcript derived mRNA:TAP:Aly/Ref Complex through the NPC</bp:displayName>
    <bp:left rdf:resource="#Complex3894"/>
    <bp:right rdf:resource="#Complex3895"/>
    <bp:xref rdf:resource="#UnificationXref48455"/>
    <bp:xref rdf:resource="#UnificationXref48456"/>
    <bp:xref rdf:resource="#RelationshipXref3123"/>
  </bp:BiochemicalReaction>
  <bp:BiochemicalReaction rdf:ID="BiochemicalReaction4094">
    <bp:comment rdf:datatype="http://www.w3.org/2001/XMLSchema#string">The cytoplasmic 3' polyadenylated, capped intronless mRNA and TAP are released from the NPC into the cytosol. Cytosolic TAP will be recycled to the nucleous, while the 3' polyadenylated, capped intronless mRNA is bound by eIF4E and destined for translation.</bp:comment>
    <bp:comment rdf:datatype="http://www.w3.org/2001/XMLSchema#string">Authored: Gillespie, ME, 2005-01-26 20:24:54</bp:comment>
    <bp:conversionDirection rdf:datatype="http://www.w3.org/2001/XMLSchema#string">LEFT-TO-RIGHT</bp:conversionDirection>
    <bp:dataSource rdf:resource="#Provenance1"/>
    <bp:displayName rdf:datatype="http://www.w3.org/2001/XMLSchema#string">Release of the Mature intronless derived mRNA, TAP, and Aly/Ref from the NPC</bp:displayName>
    <bp:left rdf:resource="#Protein3320"/>
    <bp:left rdf:resource="#Complex3895"/>
    <bp:right rdf:resource="#Complex3896"/>
    <bp:right rdf:resource="#Protein8311"/>
    <bp:right rdf:resource="#Protein8312"/>
    <bp:xref rdf:resource="#UnificationXref48461"/>
    <bp:xref rdf:resource="#UnificationXref48462"/>
    <bp:xref rdf:resource="#RelationshipXref3123"/>
  </bp:BiochemicalReaction>
  <bp:BiochemicalReaction rdf:ID="BiochemicalReaction4101">
    <bp:comment rdf:datatype="http://www.w3.org/2001/XMLSchema#string">The nuclear poly(A) binding protein (PABPN1), which binds the growing poly(A) tails once it has reached a length of about ten nucleotides. Stimulation of poly(A) polymerase by both CPSF and PABPN1 is synergistic and results in processive elongation of the RNA (the polymerase adds AMP residues without dissociating from the RNA). The processive reaction is terminated when the tail has reached a length of about 250 nucleotides.</bp:comment>
    <bp:comment rdf:datatype="http://www.w3.org/2001/XMLSchema#string">Authored: Wahle, E, 2003-06-05 08:30:31</bp:comment>
    <bp:comment rdf:datatype="http://www.w3.org/2001/XMLSchema#string">Edited: Gillespie, ME, 0000-00-00 00:00:00</bp:comment>
    <bp:conversionDirection rdf:datatype="http://www.w3.org/2001/XMLSchema#string">LEFT-TO-RIGHT</bp:conversionDirection>
    <bp:dataSource rdf:resource="#Provenance1"/>
    <bp:displayName rdf:datatype="http://www.w3.org/2001/XMLSchema#string">Cleavage and polyadenylation of Intronless Pre-mRNA</bp:displayName>
    <bp:left rdf:resource="#Complex3833"/>
    <bp:right rdf:resource="#Complex3819"/>
    <bp:right rdf:resource="#Protein8216"/>
    <bp:right rdf:resource="#Complex3893"/>
    <bp:right rdf:resource="#Complex3821"/>
    <bp:right rdf:resource="#Complex3822"/>
    <bp:right rdf:resource="#Protein4995"/>
    <bp:xref rdf:resource="#UnificationXref48489"/>
    <bp:xref rdf:resource="#UnificationXref48490"/>
    <bp:xref rdf:resource="#PublicationXref8391"/>
  </bp:BiochemicalReaction>
  <bp:BiochemicalReaction rdf:ID="BiochemicalReaction4133">
    <bp:comment rdf:datatype="http://www.w3.org/2001/XMLSchema#string">Cytosolic PPA1 (pyrophosphatase (inorganic) 1) catalyzes the hydrolysis of pyrophosphate to yield two molecules of orthophosphate. The enzyme, a homodimer, requires Mg++ for activity (Fisher et al. 1974; Pynes and Younathan 1967; Thuiller et al. 1978).</bp:comment>
    <bp:conversionDirection rdf:datatype="http://www.w3.org/2001/XMLSchema#string">LEFT-TO-RIGHT</bp:conversionDirection>
    <bp:dataSource rdf:resource="#Provenance1"/>
    <bp:displayName rdf:datatype="http://www.w3.org/2001/XMLSchema#string">pyrophosphate + H2O =&gt; 2 orthophosphate [cytosolic]</bp:displayName>
    <bp:eCNumber rdf:datatype="http://www.w3.org/2001/XMLSchema#string">3.6.1.1</bp:eCNumber>
    <bp:left rdf:resource="#SmallMolecule95"/>
    <bp:left rdf:resource="#SmallMolecule22"/>
    <bp:participantStoichiometry rdf:resource="#Stoichiometry10376"/>
    <bp:right rdf:resource="#SmallMolecule15"/>
    <bp:xref rdf:resource="#UnificationXref48743"/>
    <bp:xref rdf:resource="#UnificationXref48744"/>
    <bp:xref rdf:resource="#PublicationXref8464"/>
    <bp:xref rdf:resource="#PublicationXref8465"/>
    <bp:xref rdf:resource="#PublicationXref8466"/>
  </bp:BiochemicalReaction>
  <bp:BiochemicalReaction rdf:ID="BiochemicalReaction4233">
    <bp:comment rdf:datatype="http://www.w3.org/2001/XMLSchema#string">The ternary complex forms upon binding of the initiator methionyl-tRNA to the active eIF2:GTP complex.</bp:comment>
    <bp:conversionDirection rdf:datatype="http://www.w3.org/2001/XMLSchema#string">LEFT-TO-RIGHT</bp:conversionDirection>
    <bp:dataSource rdf:resource="#Provenance1"/>
    <bp:displayName rdf:datatype="http://www.w3.org/2001/XMLSchema#string">Met-tRNAi binds to eIF2:GTP to form the ternary complex</bp:displayName>
    <bp:left rdf:resource="#PhysicalEntity117"/>
    <bp:left rdf:resource="#Complex1377"/>
    <bp:right rdf:resource="#Complex1376"/>
    <bp:xref rdf:resource="#UnificationXref49861"/>
    <bp:xref rdf:resource="#UnificationXref49862"/>
    <bp:xref rdf:resource="#PublicationXref8772"/>
  </bp:BiochemicalReaction>
  <bp:BiochemicalReaction rdf:ID="BiochemicalReaction4234">
    <bp:comment rdf:datatype="http://www.w3.org/2001/XMLSchema#string">The ternary complex (Met-tRNAi:eIF2:GTP) binds to the complex formed by the 40S subunit, eIF3 and eIF1A, to form the 43S complex. eIF1A promotes binding of the ternary complex to the 40S subunit within 43S. The initiator methionyl-tRNA from the ternary complex is positioned at the ribosomal P site.</bp:comment>
    <bp:conversionDirection rdf:datatype="http://www.w3.org/2001/XMLSchema#string">LEFT-TO-RIGHT</bp:conversionDirection>
    <bp:dataSource rdf:resource="#Provenance1"/>
    <bp:displayName rdf:datatype="http://www.w3.org/2001/XMLSchema#string">Formation of the 43S pre-initiation complex</bp:displayName>
    <bp:left rdf:resource="#Complex4052"/>
    <bp:left rdf:resource="#Complex1376"/>
    <bp:right rdf:resource="#Complex1374"/>
    <bp:xref rdf:resource="#UnificationXref49865"/>
    <bp:xref rdf:resource="#UnificationXref49866"/>
    <bp:xref rdf:resource="#PublicationXref8773"/>
    <bp:xref rdf:resource="#PublicationXref8767"/>
    <bp:xref rdf:resource="#PublicationXref8769"/>
    <bp:xref rdf:resource="#PublicationXref8770"/>
  </bp:BiochemicalReaction>
  <bp:BiochemicalReaction rdf:ID="BiochemicalReaction4237">
    <bp:comment rdf:datatype="http://www.w3.org/2001/XMLSchema#string">The factor eIF4E within the eIF4F (cap-binding) complex directly binds the 5'-cap on eukaryotic mRNAs. Note that the mRNA is in complex with cytoplasmic proteins constituting an mRNP complex.</bp:comment>
    <bp:conversionDirection rdf:datatype="http://www.w3.org/2001/XMLSchema#string">LEFT-TO-RIGHT</bp:conversionDirection>
    <bp:dataSource rdf:resource="#Provenance1"/>
    <bp:displayName rdf:datatype="http://www.w3.org/2001/XMLSchema#string">eIF4F binds to mRNP</bp:displayName>
    <bp:left rdf:resource="#Complex4054"/>
    <bp:left rdf:resource="#Complex1372"/>
    <bp:right rdf:resource="#Complex4055"/>
    <bp:xref rdf:resource="#UnificationXref49884"/>
    <bp:xref rdf:resource="#UnificationXref49885"/>
    <bp:xref rdf:resource="#PublicationXref8776"/>
    <bp:xref rdf:resource="#PublicationXref8777"/>
  </bp:BiochemicalReaction>
  <bp:BiochemicalReaction rdf:ID="BiochemicalReaction4238">
    <bp:comment rdf:datatype="http://www.w3.org/2001/XMLSchema#string">The DEAD-box RNA helicase eIF4A, together with the RNA-binding proteins eIF4B or eIF4H, is thought to unwind RNA secondary structures near the 5'-end of the mRNA and in the presence of ATP.</bp:comment>
    <bp:conversionDirection rdf:datatype="http://www.w3.org/2001/XMLSchema#string">LEFT-TO-RIGHT</bp:conversionDirection>
    <bp:dataSource rdf:resource="#Provenance1"/>
    <bp:displayName rdf:datatype="http://www.w3.org/2001/XMLSchema#string">Cap-bound mRNA is activated by helicases</bp:displayName>
    <bp:left rdf:resource="#Complex4055"/>
    <bp:left rdf:resource="#SmallMolecule1"/>
    <bp:left rdf:resource="#Protein3323"/>
    <bp:left rdf:resource="#Complex1373"/>
    <bp:left rdf:resource="#Protein3372"/>
    <bp:right rdf:resource="#SmallMolecule13"/>
    <bp:right rdf:resource="#PhysicalEntity546"/>
    <bp:right rdf:resource="#Complex1373"/>
    <bp:right rdf:resource="#Complex4056"/>
    <bp:right rdf:resource="#SmallMolecule15"/>
    <bp:xref rdf:resource="#UnificationXref49888"/>
    <bp:xref rdf:resource="#UnificationXref49889"/>
    <bp:xref rdf:resource="#PublicationXref8777"/>
  </bp:BiochemicalReaction>
  <bp:BiochemicalReaction rdf:ID="BiochemicalReaction4239">
    <bp:comment rdf:datatype="http://www.w3.org/2001/XMLSchema#string">The translation initiation complex forms when the 43S complex binds the mRNA that is associated with eIF4F, eIF4B and eIF4H. eIF4G in the eIF4F complex can directly contact eIF3 in the 43S complex. eIF1A is necessary for the formation of this complex.</bp:comment>
    <bp:conversionDirection rdf:datatype="http://www.w3.org/2001/XMLSchema#string">LEFT-TO-RIGHT</bp:conversionDirection>
    <bp:dataSource rdf:resource="#Provenance1"/>
    <bp:displayName rdf:datatype="http://www.w3.org/2001/XMLSchema#string">Formation of translation initiation complexes containing mRNA that does not circularize</bp:displayName>
    <bp:left rdf:resource="#Complex1374"/>
    <bp:left rdf:resource="#Protein3357"/>
    <bp:left rdf:resource="#Complex4056"/>
    <bp:right rdf:resource="#Protein3357"/>
    <bp:right rdf:resource="#Complex4057"/>
    <bp:xref rdf:resource="#UnificationXref49892"/>
    <bp:xref rdf:resource="#UnificationXref49893"/>
    <bp:xref rdf:resource="#PublicationXref8778"/>
    <bp:xref rdf:resource="#PublicationXref8767"/>
    <bp:xref rdf:resource="#PublicationXref8769"/>
    <bp:xref rdf:resource="#PublicationXref8777"/>
  </bp:BiochemicalReaction>
  <bp:BiochemicalReaction rdf:ID="BiochemicalReaction4240">
    <bp:comment rdf:datatype="http://www.w3.org/2001/XMLSchema#string">The precise order of events leading to the circularization of poly (A) mRNA during translation initiation is unknown. Here the association of PABP with the poly (A) mRNA and the association of PABP with eIF4F are represented as occuring simultaneously after formation of the initiation complex.  However, it is also possible that these interactions occur during the formation of the translation initiation complex. The binding of eIF4F to the cap and binding of PABP to the poly (A) tail,  for example,  may occur at the same time. In fact, the eIF4G-PABP interaction helps eIF4F to bind tighter to the cap (Borman et al. 2000.)  In addition, eIF4B and eIF4H bind more transiently to the mRNA and may not be part of an initial complex in which PABP has not yet touched eIF4G.</bp:comment>
    <bp:comment rdf:datatype="http://www.w3.org/2001/XMLSchema#string">Authored: Matthews, L, 2004-12-13 00:33:09</bp:comment>
    <bp:comment rdf:datatype="http://www.w3.org/2001/XMLSchema#string">Edited: Matthews, L, 0000-00-00 00:00:00</bp:comment>
    <bp:conversionDirection rdf:datatype="http://www.w3.org/2001/XMLSchema#string">LEFT-TO-RIGHT</bp:conversionDirection>
    <bp:dataSource rdf:resource="#Provenance1"/>
    <bp:displayName rdf:datatype="http://www.w3.org/2001/XMLSchema#string">Formation of translation initiation complexes yielding circularized Ceruloplasmin mRNA in a  'closed-loop' conformation</bp:displayName>
    <bp:left rdf:resource="#Protein3318"/>
    <bp:left rdf:resource="#Complex4058"/>
    <bp:left rdf:resource="#Complex1374"/>
    <bp:left rdf:resource="#Protein3357"/>
    <bp:right rdf:resource="#Protein3357"/>
    <bp:right rdf:resource="#Complex1371"/>
    <bp:xref rdf:resource="#UnificationXref49896"/>
    <bp:xref rdf:resource="#UnificationXref49897"/>
    <bp:xref rdf:resource="#PublicationXref8779"/>
    <bp:xref rdf:resource="#PublicationXref8780"/>
  </bp:BiochemicalReaction>
  <bp:BiochemicalReaction rdf:ID="BiochemicalReaction4241">
    <bp:comment rdf:datatype="http://www.w3.org/2001/XMLSchema#string">The mRNA-bound ribosomal complex moves along the 5'-untranslated region (5'-UTR) of the mRNA from its initial site to the initiation codon to form a 48S complex, in which the initiation codon (AUG) is base paired to the anticodon of the Met-tRNAi.  It is not known whether eIF4A (or another ATPase, such as DED1) facilitates scanning by melting mRNA secondary structures or by actively propelling the ribosome.</bp:comment>
    <bp:conversionDirection rdf:datatype="http://www.w3.org/2001/XMLSchema#string">LEFT-TO-RIGHT</bp:conversionDirection>
    <bp:dataSource rdf:resource="#Provenance1"/>
    <bp:displayName rdf:datatype="http://www.w3.org/2001/XMLSchema#string">Ribosomal scanning</bp:displayName>
    <bp:left rdf:resource="#SmallMolecule1"/>
    <bp:left rdf:resource="#Complex4057"/>
    <bp:right rdf:resource="#SmallMolecule13"/>
    <bp:right rdf:resource="#Complex4059"/>
    <bp:right rdf:resource="#SmallMolecule15"/>
    <bp:xref rdf:resource="#UnificationXref49906"/>
    <bp:xref rdf:resource="#UnificationXref49907"/>
    <bp:xref rdf:resource="#PublicationXref8781"/>
    <bp:xref rdf:resource="#PublicationXref8767"/>
    <bp:xref rdf:resource="#PublicationXref8782"/>
    <bp:xref rdf:resource="#PublicationXref8769"/>
    <bp:xref rdf:resource="#PublicationXref8783"/>
    <bp:xref rdf:resource="#PublicationXref8784"/>
  </bp:BiochemicalReaction>
  <bp:BiochemicalReaction rdf:ID="BiochemicalReaction4242">
    <bp:comment rdf:datatype="http://www.w3.org/2001/XMLSchema#string">The AUG initiation codon in the mRNA is recognized by base pairing with the anticodon of the Met-tRNAi. This reaction requires eIF1, eIF1A, eIF2 and eIF5.</bp:comment>
    <bp:conversionDirection rdf:datatype="http://www.w3.org/2001/XMLSchema#string">LEFT-TO-RIGHT</bp:conversionDirection>
    <bp:dataSource rdf:resource="#Provenance1"/>
    <bp:displayName rdf:datatype="http://www.w3.org/2001/XMLSchema#string">Start codon recognition</bp:displayName>
    <bp:left rdf:resource="#Protein8491"/>
    <bp:left rdf:resource="#Complex1378"/>
    <bp:left rdf:resource="#PhysicalEntity547"/>
    <bp:left rdf:resource="#Protein3357"/>
    <bp:left rdf:resource="#Complex4059"/>
    <bp:right rdf:resource="#Protein8491"/>
    <bp:right rdf:resource="#Complex1378"/>
    <bp:right rdf:resource="#PhysicalEntity547"/>
    <bp:right rdf:resource="#Protein3357"/>
    <bp:right rdf:resource="#Complex4059"/>
    <bp:xref rdf:resource="#UnificationXref49913"/>
    <bp:xref rdf:resource="#UnificationXref49914"/>
    <bp:xref rdf:resource="#PublicationXref8778"/>
    <bp:xref rdf:resource="#PublicationXref8785"/>
  </bp:BiochemicalReaction>
  <bp:BiochemicalReaction rdf:ID="BiochemicalReaction4243">
    <bp:comment rdf:datatype="http://www.w3.org/2001/XMLSchema#string">Once the Met-tRNAi has recognized the AUG, eIF2-bound GTP is hydrolyzed. The reaction is catalyzed by eIF5 (or eIF5B) and is thought to cause dissociation of all other initiation factors and allow joining of the large 60S ribosomal subunit.  Release of the initiation factors from 40S leaves the Met-tRNAi in the ribosomal P-site base-paired to the start codon on the mRNA.</bp:comment>
    <bp:conversionDirection rdf:datatype="http://www.w3.org/2001/XMLSchema#string">LEFT-TO-RIGHT</bp:conversionDirection>
    <bp:dataSource rdf:resource="#Provenance1"/>
    <bp:displayName rdf:datatype="http://www.w3.org/2001/XMLSchema#string">eIF2:GTP is hydrolyzed, eIFs are released</bp:displayName>
    <bp:left rdf:resource="#Protein8491"/>
    <bp:left rdf:resource="#PhysicalEntity547"/>
    <bp:left rdf:resource="#Complex4059"/>
    <bp:right rdf:resource="#Protein3319"/>
    <bp:right rdf:resource="#Protein3320"/>
    <bp:right rdf:resource="#Protein3323"/>
    <bp:right rdf:resource="#Complex1373"/>
    <bp:right rdf:resource="#Protein8491"/>
    <bp:right rdf:resource="#Complex4060"/>
    <bp:right rdf:resource="#Protein3357"/>
    <bp:right rdf:resource="#Complex1379"/>
    <bp:right rdf:resource="#Protein3372"/>
    <bp:right rdf:resource="#SmallMolecule15"/>
    <bp:right rdf:resource="#Complex4061"/>
    <bp:xref rdf:resource="#UnificationXref49921"/>
    <bp:xref rdf:resource="#UnificationXref49922"/>
    <bp:xref rdf:resource="#PublicationXref8786"/>
    <bp:xref rdf:resource="#PublicationXref8767"/>
    <bp:xref rdf:resource="#PublicationXref8769"/>
    <bp:xref rdf:resource="#PublicationXref8787"/>
    <bp:xref rdf:resource="#PublicationXref8770"/>
    <bp:xref rdf:resource="#PublicationXref8788"/>
    <bp:xref rdf:resource="#PublicationXref8789"/>
    <bp:xref rdf:resource="#PublicationXref8790"/>
  </bp:BiochemicalReaction>
  <bp:BiochemicalReaction rdf:ID="BiochemicalReaction4244">
    <bp:comment rdf:datatype="http://www.w3.org/2001/XMLSchema#string">Once the 60S subunit joins the translation initiation complex, eIF5B hydrolyzes its GTP and is released from the now 80S monosome. The fully assembled 80s ribosome is now ready to start elongation of the polypeptide chain.</bp:comment>
    <bp:conversionDirection rdf:datatype="http://www.w3.org/2001/XMLSchema#string">LEFT-TO-RIGHT</bp:conversionDirection>
    <bp:dataSource rdf:resource="#Provenance1"/>
    <bp:displayName rdf:datatype="http://www.w3.org/2001/XMLSchema#string">eIF5B:GTP is hydrolyzed and released</bp:displayName>
    <bp:left rdf:resource="#Complex4062"/>
    <bp:right rdf:resource="#Complex4064"/>
    <bp:right rdf:resource="#Complex4065"/>
    <bp:right rdf:resource="#SmallMolecule15"/>
    <bp:xref rdf:resource="#UnificationXref49936"/>
    <bp:xref rdf:resource="#UnificationXref49937"/>
    <bp:xref rdf:resource="#PublicationXref8788"/>
    <bp:xref rdf:resource="#PublicationXref8790"/>
  </bp:BiochemicalReaction>
  <bp:BiochemicalReaction rdf:ID="BiochemicalReaction4245">
    <bp:comment rdf:datatype="http://www.w3.org/2001/XMLSchema#string">Joining of the 60S subunit to form the 80S ribosome is catalyzed by the presence of GTP-bound eIF5B.</bp:comment>
    <bp:conversionDirection rdf:datatype="http://www.w3.org/2001/XMLSchema#string">LEFT-TO-RIGHT</bp:conversionDirection>
    <bp:dataSource rdf:resource="#Provenance1"/>
    <bp:displayName rdf:datatype="http://www.w3.org/2001/XMLSchema#string">The 60S subunit joins the translation initiation complex</bp:displayName>
    <bp:left rdf:resource="#Complex4063"/>
    <bp:left rdf:resource="#Complex1369"/>
    <bp:left rdf:resource="#Complex4060"/>
    <bp:right rdf:resource="#Complex4062"/>
    <bp:xref rdf:resource="#UnificationXref49938"/>
    <bp:xref rdf:resource="#UnificationXref49939"/>
    <bp:xref rdf:resource="#PublicationXref8787"/>
    <bp:xref rdf:resource="#PublicationXref8788"/>
    <bp:xref rdf:resource="#PublicationXref8790"/>
  </bp:BiochemicalReaction>
  <bp:BiochemicalReaction rdf:ID="BiochemicalReaction4246">
    <bp:comment rdf:datatype="http://www.w3.org/2001/XMLSchema#string">Inactive eIF2:GDP binds eIF2B to form an eIF2:GDP:eIF2B intermediate.</bp:comment>
    <bp:conversionDirection rdf:datatype="http://www.w3.org/2001/XMLSchema#string">LEFT-TO-RIGHT</bp:conversionDirection>
    <bp:dataSource rdf:resource="#Provenance1"/>
    <bp:displayName rdf:datatype="http://www.w3.org/2001/XMLSchema#string">Formation of eIF2:GDP:eIF2B intermediate</bp:displayName>
    <bp:left rdf:resource="#Complex4066"/>
    <bp:left rdf:resource="#Complex4061"/>
    <bp:right rdf:resource="#Complex4067"/>
    <bp:xref rdf:resource="#UnificationXref49961"/>
    <bp:xref rdf:resource="#UnificationXref49962"/>
    <bp:xref rdf:resource="#PublicationXref8791"/>
    <bp:xref rdf:resource="#PublicationXref8792"/>
  </bp:BiochemicalReaction>
  <bp:BiochemicalReaction rdf:ID="BiochemicalReaction4247">
    <bp:comment rdf:datatype="http://www.w3.org/2001/XMLSchema#string">eIF2B is a guanine nucleotide releasing factor that is required to cause GDP release so that a new GTP molecule can bind and activate eIF2, so that it can be reused.</bp:comment>
    <bp:conversionDirection rdf:datatype="http://www.w3.org/2001/XMLSchema#string">LEFT-TO-RIGHT</bp:conversionDirection>
    <bp:dataSource rdf:resource="#Provenance1"/>
    <bp:displayName rdf:datatype="http://www.w3.org/2001/XMLSchema#string">eIF2 activation</bp:displayName>
    <bp:left rdf:resource="#Complex4067"/>
    <bp:left rdf:resource="#SmallMolecule91"/>
    <bp:right rdf:resource="#Complex4066"/>
    <bp:right rdf:resource="#Complex1377"/>
    <bp:right rdf:resource="#SmallMolecule90"/>
    <bp:xref rdf:resource="#UnificationXref49963"/>
    <bp:xref rdf:resource="#UnificationXref49964"/>
    <bp:xref rdf:resource="#PublicationXref8791"/>
    <bp:xref rdf:resource="#PublicationXref8792"/>
  </bp:BiochemicalReaction>
  <bp:BiochemicalReaction rdf:ID="BiochemicalReaction4254">
    <bp:comment rdf:datatype="http://www.w3.org/2001/XMLSchema#string">The binding of eEF1A:GTP to  aminoacyl tRNA (aa-tRNA) results in the formation of a ternary complex (eEF1A:GTP:aa-tRNA). Human eEF1A and rabbit eEF1A are 100% identical, and prokaryotic homologue of eEF1A (EF-Tu) shows 59% identity in the GTP-binding domain.This process is illustrated below with: a GTP molecule in white and eEF1A protein in yellow.</bp:comment>
    <bp:comment rdf:datatype="http://www.w3.org/2001/XMLSchema#string">Authored: Gopinathrao, G, 2005-03-11 20:46:56</bp:comment>
    <bp:conversionDirection rdf:datatype="http://www.w3.org/2001/XMLSchema#string">LEFT-TO-RIGHT</bp:conversionDirection>
    <bp:dataSource rdf:resource="#Provenance1"/>
    <bp:displayName rdf:datatype="http://www.w3.org/2001/XMLSchema#string">eEF1A:GTP:aminoacyl tRNA ternary complex formation.</bp:displayName>
    <bp:left rdf:resource="#PhysicalEntity213"/>
    <bp:left rdf:resource="#Complex4081"/>
    <bp:right rdf:resource="#Complex4082"/>
    <bp:xref rdf:resource="#UnificationXref50107"/>
    <bp:xref rdf:resource="#UnificationXref50108"/>
    <bp:xref rdf:resource="#PublicationXref8801"/>
  </bp:BiochemicalReaction>
  <bp:BiochemicalReaction rdf:ID="BiochemicalReaction4255">
    <bp:comment rdf:datatype="http://www.w3.org/2001/XMLSchema#string">Once the correct codon-anticodon match occurs between the mRNA and aa-tRNA, the decoding event triggers GTP hydrolysis on eEF1A. The resulting conformational change releases the aa-tRNA to the A-site, and GDP bound form eEF1A is released from the ribosome.&lt;br&gt;Insight into the mechanics of this system has been obtained from earlier works with rabbit reticulocytes and the E.coli system.&lt;br&gt;This process is illustrated below with: an amino acyl-tRNA with an amino acid, a peptidyl-tRNA with a growing peptide and a ribosome with A,P and E sites to accommodate these two forms of tRNA.</bp:comment>
    <bp:comment rdf:datatype="http://www.w3.org/2001/XMLSchema#string">Authored: Gopinathrao, G, 2005-03-11 20:46:56</bp:comment>
    <bp:conversionDirection rdf:datatype="http://www.w3.org/2001/XMLSchema#string">LEFT-TO-RIGHT</bp:conversionDirection>
    <bp:dataSource rdf:resource="#Provenance1"/>
    <bp:displayName rdf:datatype="http://www.w3.org/2001/XMLSchema#string">Aminoacyl-tRNA  binds to the ribosome at the A-site</bp:displayName>
    <bp:left rdf:resource="#Complex4082"/>
    <bp:left rdf:resource="#Complex4065"/>
    <bp:right rdf:resource="#Complex4083"/>
    <bp:xref rdf:resource="#UnificationXref50111"/>
    <bp:xref rdf:resource="#UnificationXref50112"/>
    <bp:xref rdf:resource="#PublicationXref8802"/>
  </bp:BiochemicalReaction>
  <bp:BiochemicalReaction rdf:ID="BiochemicalReaction4256">
    <bp:comment rdf:datatype="http://www.w3.org/2001/XMLSchema#string">Once the correct codon-anticodon match occurs between the mRNA and aa-tRNA, the decoding event triggers GTP hydrolysis on eEF1A. The resulting conformational change releases the aa-tRNA to the A-site, and GDP bound form of eEF1A is released from the ribosome.&lt;br&gt;This process is illustrated below with: an amino acyl-tRNA with an amino acid,a peptidyl-tRNA with a growing peptide and a  ribosome with A,P and E sites to accommodate these two forms of tRNA.</bp:comment>
    <bp:comment rdf:datatype="http://www.w3.org/2001/XMLSchema#string">Authored: Gopinathrao, G, 2005-03-17 13:24:01</bp:comment>
    <bp:conversionDirection rdf:datatype="http://www.w3.org/2001/XMLSchema#string">LEFT-TO-RIGHT</bp:conversionDirection>
    <bp:dataSource rdf:resource="#Provenance1"/>
    <bp:displayName rdf:datatype="http://www.w3.org/2001/XMLSchema#string">Hydrolysis of eEF1A:GTP</bp:displayName>
    <bp:eCNumber rdf:datatype="http://www.w3.org/2001/XMLSchema#string">3.6.5.1</bp:eCNumber>
    <bp:eCNumber rdf:datatype="http://www.w3.org/2001/XMLSchema#string">3.6.5.3</bp:eCNumber>
    <bp:eCNumber rdf:datatype="http://www.w3.org/2001/XMLSchema#string">3.6.5.2</bp:eCNumber>
    <bp:eCNumber rdf:datatype="http://www.w3.org/2001/XMLSchema#string">3.6.5.4</bp:eCNumber>
    <bp:left rdf:resource="#Complex4083"/>
    <bp:right rdf:resource="#Complex4084"/>
    <bp:right rdf:resource="#Complex4085"/>
    <bp:right rdf:resource="#SmallMolecule15"/>
    <bp:xref rdf:resource="#UnificationXref50117"/>
    <bp:xref rdf:resource="#UnificationXref50118"/>
    <bp:xref rdf:resource="#PublicationXref8803"/>
  </bp:BiochemicalReaction>
  <bp:BiochemicalReaction rdf:ID="BiochemicalReaction4257">
    <bp:comment rdf:datatype="http://www.w3.org/2001/XMLSchema#string">The A- and P-sites of the ribosome positions the aa-tRNA and peptidyl-tRNA such that a nucleophilic attack can occur between the amine group of the A-site aa-tRNA and the carbonyl group of the growing peptide chain on the P-site tRNA, resulting in the formation of a peptide bond.  The carboxyl end of the peptide chain is uncoupled from the tRNA molecule in the P-site and forms a new peptide bond with the amino acid that is in the A-site.&lt;br&gt;This process is illustrated below with: a peptidyl-tRNA with a growing peptide,a deacylated tRNA with an -OH and a ribosome with A,P and E sites to accommodate these three forms of tRNA.</bp:comment>
    <bp:conversionDirection rdf:datatype="http://www.w3.org/2001/XMLSchema#string">LEFT-TO-RIGHT</bp:conversionDirection>
    <bp:dataSource rdf:resource="#Provenance1"/>
    <bp:displayName rdf:datatype="http://www.w3.org/2001/XMLSchema#string">Peptide transfer from P-site tRNA to the A-site tRNA</bp:displayName>
    <bp:eCNumber rdf:datatype="http://www.w3.org/2001/XMLSchema#string">2.3.2.12</bp:eCNumber>
    <bp:left rdf:resource="#Complex4085"/>
    <bp:right rdf:resource="#Complex4086"/>
    <bp:xref rdf:resource="#UnificationXref50123"/>
    <bp:xref rdf:resource="#UnificationXref50124"/>
    <bp:xref rdf:resource="#PublicationXref8804"/>
    <bp:xref rdf:resource="#PublicationXref8805"/>
  </bp:BiochemicalReaction>
  <bp:BiochemicalReaction rdf:ID="BiochemicalReaction4258">
    <bp:comment rdf:datatype="http://www.w3.org/2001/XMLSchema#string">Following peptide bond formation, GTP-bound eEF2 catalyzes the translocation of the deacylated tRNA in the P-site and the peptidyl-tRNA in the A-site (the pre-translocation state) into the E- and P- sites (the post-translocation state), respectively. Thus, the mRNA advances by three bases to expose the next codon in the A-site. After translocation, GDP-bound eEF2 leaves the ribosome to allow another round of elongation. eEF2 is reactivated by the release of GDP and binds GTP for subsequent rounds. &lt;br&gt;This process is illustrated below with a peptidyl-tRNA with a growing peptide, a deacylated tRNA with an -OH and a ribosome with A,P and E sites to accommodate these three forms of tRNA is also shown.</bp:comment>
    <bp:comment rdf:datatype="http://www.w3.org/2001/XMLSchema#string">Authored: Gopinathrao, G, 2005-02-08 19:10:56</bp:comment>
    <bp:conversionDirection rdf:datatype="http://www.w3.org/2001/XMLSchema#string">LEFT-TO-RIGHT</bp:conversionDirection>
    <bp:dataSource rdf:resource="#Provenance1"/>
    <bp:displayName rdf:datatype="http://www.w3.org/2001/XMLSchema#string">Translocation of ribosome by 3 bases in the 3' direction</bp:displayName>
    <bp:left rdf:resource="#Complex4082"/>
    <bp:left rdf:resource="#Complex4086"/>
    <bp:left rdf:resource="#Complex4087"/>
    <bp:participantStoichiometry rdf:resource="#Stoichiometry10874"/>
    <bp:right rdf:resource="#Complex4084"/>
    <bp:right rdf:resource="#Complex4088"/>
    <bp:right rdf:resource="#Complex4089"/>
    <bp:right rdf:resource="#SmallMolecule15"/>
    <bp:xref rdf:resource="#UnificationXref50131"/>
    <bp:xref rdf:resource="#UnificationXref50132"/>
    <bp:xref rdf:resource="#PublicationXref8804"/>
    <bp:xref rdf:resource="#PublicationXref8806"/>
  </bp:BiochemicalReaction>
  <bp:BiochemicalReaction rdf:ID="BiochemicalReaction4260">
    <bp:comment rdf:datatype="http://www.w3.org/2001/XMLSchema#string">The eEF1B complex binds to eEF1A and regulates its activity by catalyzing the release of GDP. Subsequently, GTP is able to bind eEF1A allowing the formation of the ternary complex (eEF1A-GTP-aa-tRNA).In metazoans eEF1 protein family is composed of four subunits:  eEF1A and eEF1B alpha, beta, and  gamma (formerly EF-1alpha, EF-1beta, EF-1delta, and EF-1gamma, respectively).   Both eEF1B alpha and eEF1B beta function as nucleotide exchange proteins.  eEF1B gamma associates with eEF1B alpha and stimulates its exchange activity.&lt;br&gt;This process is illustrated below with a GTP molecule in white and eEF1A protein in yellow.The three subunits of eEF1B are also shown.</bp:comment>
    <bp:comment rdf:datatype="http://www.w3.org/2001/XMLSchema#string">Authored: Gopinathrao, G, 2005-03-11 20:46:56</bp:comment>
    <bp:conversionDirection rdf:datatype="http://www.w3.org/2001/XMLSchema#string">LEFT-TO-RIGHT</bp:conversionDirection>
    <bp:dataSource rdf:resource="#Provenance1"/>
    <bp:displayName rdf:datatype="http://www.w3.org/2001/XMLSchema#string">Regeneration of eEF1A:GTP by eEF1B activity</bp:displayName>
    <bp:left rdf:resource="#Complex4084"/>
    <bp:left rdf:resource="#SmallMolecule91"/>
    <bp:left rdf:resource="#Complex4090"/>
    <bp:right rdf:resource="#Complex4081"/>
    <bp:right rdf:resource="#Complex4091"/>
    <bp:xref rdf:resource="#UnificationXref50150"/>
    <bp:xref rdf:resource="#UnificationXref50151"/>
    <bp:xref rdf:resource="#PublicationXref8807"/>
    <bp:xref rdf:resource="#PublicationXref8808"/>
    <bp:xref rdf:resource="#PublicationXref8809"/>
  </bp:BiochemicalReaction>
  <bp:BiochemicalReaction rdf:ID="BiochemicalReaction4262">
    <bp:comment rdf:datatype="http://www.w3.org/2001/XMLSchema#string">Please note that this reaction was inferred from experiments performed using Saccharomyces cerevisiae.</bp:comment>
    <bp:comment rdf:datatype="http://www.w3.org/2001/XMLSchema#string">Authored: Gillespie, ME, 2005-01-26 20:24:54</bp:comment>
    <bp:conversionDirection rdf:datatype="http://www.w3.org/2001/XMLSchema#string">LEFT-TO-RIGHT</bp:conversionDirection>
    <bp:dataSource rdf:resource="#Provenance1"/>
    <bp:displayName rdf:datatype="http://www.w3.org/2001/XMLSchema#string">GTP bound eRF3:eRF1 complex binds the peptidyl tRNA:mRNA:80S Ribosome complex</bp:displayName>
    <bp:left rdf:resource="#Complex4092"/>
    <bp:left rdf:resource="#Complex4088"/>
    <bp:left rdf:resource="#Protein8413"/>
    <bp:right rdf:resource="#Complex4093"/>
    <bp:xref rdf:resource="#UnificationXref50160"/>
    <bp:xref rdf:resource="#UnificationXref50161"/>
    <bp:xref rdf:resource="#PublicationXref8813"/>
    <bp:xref rdf:resource="#PublicationXref8814"/>
    <bp:xref rdf:resource="#RelationshipXref3259"/>
  </bp:BiochemicalReaction>
  <bp:BiochemicalReaction rdf:ID="BiochemicalReaction4263">
    <bp:comment rdf:datatype="http://www.w3.org/2001/XMLSchema#string">Please note that this reaction was inferred from experiments performed using Saccharomyces cerevisiae.</bp:comment>
    <bp:comment rdf:datatype="http://www.w3.org/2001/XMLSchema#string">Authored: Gillespie, ME, 2005-01-26 20:24:54</bp:comment>
    <bp:conversionDirection rdf:datatype="http://www.w3.org/2001/XMLSchema#string">LEFT-TO-RIGHT</bp:conversionDirection>
    <bp:dataSource rdf:resource="#Provenance1"/>
    <bp:displayName rdf:datatype="http://www.w3.org/2001/XMLSchema#string">GTP Hydrolysis by eRF3 bound to the eRF1:mRNA:polypeptide:80S Ribosome complex</bp:displayName>
    <bp:left rdf:resource="#Complex4093"/>
    <bp:right rdf:resource="#Complex4094"/>
    <bp:right rdf:resource="#SmallMolecule15"/>
    <bp:xref rdf:resource="#UnificationXref50164"/>
    <bp:xref rdf:resource="#UnificationXref50165"/>
    <bp:xref rdf:resource="#PublicationXref8815"/>
    <bp:xref rdf:resource="#RelationshipXref3259"/>
  </bp:BiochemicalReaction>
  <bp:BiochemicalReaction rdf:ID="BiochemicalReaction4264">
    <bp:comment rdf:datatype="http://www.w3.org/2001/XMLSchema#string">Please note that this reaction was inferred from experiments performed using Saccharomyces cerevisiae.</bp:comment>
    <bp:comment rdf:datatype="http://www.w3.org/2001/XMLSchema#string">Authored: Gillespie, ME, 2005-01-26 20:24:54</bp:comment>
    <bp:conversionDirection rdf:datatype="http://www.w3.org/2001/XMLSchema#string">LEFT-TO-RIGHT</bp:conversionDirection>
    <bp:dataSource rdf:resource="#Provenance1"/>
    <bp:displayName rdf:datatype="http://www.w3.org/2001/XMLSchema#string">Polypeptide release from the eRF3-GDP:eRF1:mRNA:80S Ribosome complex</bp:displayName>
    <bp:left rdf:resource="#Complex4094"/>
    <bp:right rdf:resource="#Complex4095"/>
    <bp:right rdf:resource="#PhysicalEntity553"/>
    <bp:xref rdf:resource="#UnificationXref50170"/>
    <bp:xref rdf:resource="#UnificationXref50171"/>
    <bp:xref rdf:resource="#PublicationXref8815"/>
    <bp:xref rdf:resource="#RelationshipXref3259"/>
  </bp:BiochemicalReaction>
  <bp:BiochemicalReaction rdf:ID="BiochemicalReaction4385">
    <bp:comment rdf:datatype="http://www.w3.org/2001/XMLSchema#string">The  cleavage of E-cadherin at both the intracellular and extracellular domains likely contributes to the disruption of cadherin-mediated cell-cell contacts in apoptotic cells. Loss of cell contact is necessary for cell rounding and exit from the epithelium (Steinhusen  et al.,  2001).</bp:comment>
    <bp:comment rdf:datatype="http://www.w3.org/2001/XMLSchema#string">Authored: Schulze-Osthoff, K, 2007-09-03 07:52:18</bp:comment>
    <bp:comment rdf:datatype="http://www.w3.org/2001/XMLSchema#string">Reviewed: Ranganathan, S, 2008-06-11 19:13:33</bp:comment>
    <bp:comment rdf:datatype="http://www.w3.org/2001/XMLSchema#string">Edited: Matthews, L, 2007-09-03 07:38:20</bp:comment>
    <bp:comment rdf:datatype="http://www.w3.org/2001/XMLSchema#string">Edited: Matthews, L, 2007-10-09 13:44:38</bp:comment>
    <bp:comment rdf:datatype="http://www.w3.org/2001/XMLSchema#string">Edited: Matthews, L, 2007-11-11 23:40:56</bp:comment>
    <bp:conversionDirection rdf:datatype="http://www.w3.org/2001/XMLSchema#string">LEFT-TO-RIGHT</bp:conversionDirection>
    <bp:dataSource rdf:resource="#Provenance1"/>
    <bp:displayName rdf:datatype="http://www.w3.org/2001/XMLSchema#string">Caspase-mediated cleavage of E-Cadherin</bp:displayName>
    <bp:eCNumber rdf:datatype="http://www.w3.org/2001/XMLSchema#string">3.4.22</bp:eCNumber>
    <bp:left rdf:resource="#Protein566"/>
    <bp:right rdf:resource="#Protein8703"/>
    <bp:right rdf:resource="#Protein8704"/>
    <bp:xref rdf:resource="#UnificationXref51335"/>
    <bp:xref rdf:resource="#UnificationXref51336"/>
    <bp:xref rdf:resource="#PublicationXref343"/>
  </bp:BiochemicalReaction>
  <bp:BiochemicalReaction rdf:ID="BiochemicalReaction4386">
    <bp:comment rdf:datatype="http://www.w3.org/2001/XMLSchema#string">Apoptosis-induced cleavage  of beta-catenin by caspase 3 results in reduced alpha catenin binding,  relocalization to the cytoplasm and a reduction in cell-cell contact. In addition, the resulting proteolytic fragments have reduced transcription factor activity (Steinhusen et al., 2000 ).</bp:comment>
    <bp:comment rdf:datatype="http://www.w3.org/2001/XMLSchema#string">Authored: Schulze-Osthoff, K, 2007-09-03 07:52:18</bp:comment>
    <bp:comment rdf:datatype="http://www.w3.org/2001/XMLSchema#string">Reviewed: Ranganathan, S, 2008-06-11 19:13:33</bp:comment>
    <bp:comment rdf:datatype="http://www.w3.org/2001/XMLSchema#string">Edited: Matthews, L, 2007-10-09 13:44:38</bp:comment>
    <bp:comment rdf:datatype="http://www.w3.org/2001/XMLSchema#string">Edited: Matthews, L, 2007-11-11 23:40:56</bp:comment>
    <bp:conversionDirection rdf:datatype="http://www.w3.org/2001/XMLSchema#string">LEFT-TO-RIGHT</bp:conversionDirection>
    <bp:dataSource rdf:resource="#Provenance1"/>
    <bp:displayName rdf:datatype="http://www.w3.org/2001/XMLSchema#string">Caspase mediated cleavage of beta-catenin</bp:displayName>
    <bp:eCNumber rdf:datatype="http://www.w3.org/2001/XMLSchema#string">3.4.22</bp:eCNumber>
    <bp:left rdf:resource="#Protein6340"/>
    <bp:right rdf:resource="#Protein8707"/>
    <bp:right rdf:resource="#Protein8708"/>
    <bp:xref rdf:resource="#UnificationXref51341"/>
    <bp:xref rdf:resource="#UnificationXref51342"/>
    <bp:xref rdf:resource="#PublicationXref9104"/>
  </bp:BiochemicalReaction>
  <bp:BiochemicalReaction rdf:ID="BiochemicalReaction4387">
    <bp:comment rdf:datatype="http://www.w3.org/2001/XMLSchema#string">In epithelial cells, desmosomes are anchoring junctions that mediate strong cell-cell contacts. Desmosomal proteins are proteolytically targeted during apoptosis (Weiske et al., 2001). Desmogleins are a major component of the desmosome are specifically cleaved after onset of apoptosis. Cleavage of desmosomal proteins results in the disruption of the  structure of desmosomes and  contributes to cell rounding and disassembly of the intermediate filament network (Weiske et al., 2001). The cytosolic fragment has implications for the autoimmune disease, Pemphigus vulgaris (Tong et al. 2006).</bp:comment>
    <bp:comment rdf:datatype="http://www.w3.org/2001/XMLSchema#string">Authored: Schulze-Osthoff, K, 2007-09-03 07:52:18</bp:comment>
    <bp:comment rdf:datatype="http://www.w3.org/2001/XMLSchema#string">Reviewed: Ranganathan, S, 2008-06-11 19:13:33</bp:comment>
    <bp:comment rdf:datatype="http://www.w3.org/2001/XMLSchema#string">Edited: Matthews, L, 2007-09-03 07:38:20</bp:comment>
    <bp:comment rdf:datatype="http://www.w3.org/2001/XMLSchema#string">Edited: Matthews, L, 2007-10-09 13:44:38</bp:comment>
    <bp:comment rdf:datatype="http://www.w3.org/2001/XMLSchema#string">Edited: Matthews, L, 2007-11-11 23:40:56</bp:comment>
    <bp:conversionDirection rdf:datatype="http://www.w3.org/2001/XMLSchema#string">LEFT-TO-RIGHT</bp:conversionDirection>
    <bp:dataSource rdf:resource="#Provenance1"/>
    <bp:displayName rdf:datatype="http://www.w3.org/2001/XMLSchema#string">Caspase-mediated cleavage of Desmoglein 3</bp:displayName>
    <bp:eCNumber rdf:datatype="http://www.w3.org/2001/XMLSchema#string">3.4.22</bp:eCNumber>
    <bp:left rdf:resource="#Protein8709"/>
    <bp:right rdf:resource="#Protein8710"/>
    <bp:right rdf:resource="#Protein8711"/>
    <bp:xref rdf:resource="#UnificationXref51350"/>
    <bp:xref rdf:resource="#UnificationXref51351"/>
    <bp:xref rdf:resource="#PublicationXref9105"/>
    <bp:xref rdf:resource="#PublicationXref9106"/>
  </bp:BiochemicalReaction>
  <bp:BiochemicalReaction rdf:ID="BiochemicalReaction4388">
    <bp:comment rdf:datatype="http://www.w3.org/2001/XMLSchema#string">In apoptotic cells, intercellular contacts are disrupted  through the activity of caspases. Apoptotic cleavage of Dsg2,the most widespread desmosomal cadherin, is mediated by caspase 3 in epithelial cells (Cirillo et al., 2008).</bp:comment>
    <bp:comment rdf:datatype="http://www.w3.org/2001/XMLSchema#string">Authored: Schulze-Osthoff, K, 2008-05-18 10:00:05</bp:comment>
    <bp:comment rdf:datatype="http://www.w3.org/2001/XMLSchema#string">Reviewed: Ranganathan, S, 2008-06-11 19:13:33</bp:comment>
    <bp:comment rdf:datatype="http://www.w3.org/2001/XMLSchema#string">Edited: Matthews, L, 2007-09-03 07:38:20</bp:comment>
    <bp:comment rdf:datatype="http://www.w3.org/2001/XMLSchema#string">Edited: Matthews, L, 2007-10-09 13:44:38</bp:comment>
    <bp:comment rdf:datatype="http://www.w3.org/2001/XMLSchema#string">Edited: Matthews, L, 2008-05-18 15:44:16</bp:comment>
    <bp:conversionDirection rdf:datatype="http://www.w3.org/2001/XMLSchema#string">LEFT-TO-RIGHT</bp:conversionDirection>
    <bp:dataSource rdf:resource="#Provenance1"/>
    <bp:displayName rdf:datatype="http://www.w3.org/2001/XMLSchema#string">Caspase-mediated cleavage of Desmoglein 2</bp:displayName>
    <bp:eCNumber rdf:datatype="http://www.w3.org/2001/XMLSchema#string">3.4.22</bp:eCNumber>
    <bp:left rdf:resource="#Protein8712"/>
    <bp:right rdf:resource="#Protein8713"/>
    <bp:xref rdf:resource="#UnificationXref51357"/>
    <bp:xref rdf:resource="#UnificationXref51358"/>
    <bp:xref rdf:resource="#PublicationXref9107"/>
  </bp:BiochemicalReaction>
  <bp:BiochemicalReaction rdf:ID="BiochemicalReaction4389">
    <bp:comment rdf:datatype="http://www.w3.org/2001/XMLSchema#string">Caspase mediated cleavage of desmoglein 1 leads to decreased  expression  at the cell surface and re-localization of its C terminus diffusely throughout the cytoplasm. Cleavage is thought to  contribute to the dismantling of desmosomes during keratinocyte apoptosis (Dusek et al., 2006).</bp:comment>
    <bp:comment rdf:datatype="http://www.w3.org/2001/XMLSchema#string">Authored: Schulze-Osthoff, K, 2007-09-03 07:52:18</bp:comment>
    <bp:comment rdf:datatype="http://www.w3.org/2001/XMLSchema#string">Reviewed: Ranganathan, S, 2008-06-11 19:13:33</bp:comment>
    <bp:comment rdf:datatype="http://www.w3.org/2001/XMLSchema#string">Edited: Matthews, L, 2007-09-03 07:38:20</bp:comment>
    <bp:comment rdf:datatype="http://www.w3.org/2001/XMLSchema#string">Edited: Matthews, L, 2007-10-09 13:44:38</bp:comment>
    <bp:comment rdf:datatype="http://www.w3.org/2001/XMLSchema#string">Edited: Matthews, L, 2007-11-11 23:40:56</bp:comment>
    <bp:comment rdf:datatype="http://www.w3.org/2001/XMLSchema#string">Edited: Matthews, L, 2008-05-28 22:59:08</bp:comment>
    <bp:conversionDirection rdf:datatype="http://www.w3.org/2001/XMLSchema#string">LEFT-TO-RIGHT</bp:conversionDirection>
    <bp:dataSource rdf:resource="#Provenance1"/>
    <bp:displayName rdf:datatype="http://www.w3.org/2001/XMLSchema#string">Caspase-mediated cleavage of Desmoglein 1</bp:displayName>
    <bp:eCNumber rdf:datatype="http://www.w3.org/2001/XMLSchema#string">3.4.22</bp:eCNumber>
    <bp:left rdf:resource="#Protein8714"/>
    <bp:right rdf:resource="#Protein8715"/>
    <bp:right rdf:resource="#Protein8716"/>
    <bp:xref rdf:resource="#UnificationXref51366"/>
    <bp:xref rdf:resource="#UnificationXref51367"/>
    <bp:xref rdf:resource="#PublicationXref9108"/>
  </bp:BiochemicalReaction>
  <bp:BiochemicalReaction rdf:ID="BiochemicalReaction4390">
    <bp:comment rdf:datatype="http://www.w3.org/2001/XMLSchema#string">Cleavage of desmosomal proteins including desmoplakin contributes to cell rounding and disintegration of the intermediate filament system (Weiske et al., 2001).</bp:comment>
    <bp:comment rdf:datatype="http://www.w3.org/2001/XMLSchema#string">Authored: Schulze-Osthoff, K, 2008-05-18 10:00:05</bp:comment>
    <bp:comment rdf:datatype="http://www.w3.org/2001/XMLSchema#string">Reviewed: Ranganathan, S, 2008-06-11 19:13:33</bp:comment>
    <bp:comment rdf:datatype="http://www.w3.org/2001/XMLSchema#string">Edited: Matthews, L, 2007-09-03 07:38:20</bp:comment>
    <bp:comment rdf:datatype="http://www.w3.org/2001/XMLSchema#string">Edited: Matthews, L, 2008-05-18 16:53:19</bp:comment>
    <bp:conversionDirection rdf:datatype="http://www.w3.org/2001/XMLSchema#string">LEFT-TO-RIGHT</bp:conversionDirection>
    <bp:dataSource rdf:resource="#Provenance1"/>
    <bp:displayName rdf:datatype="http://www.w3.org/2001/XMLSchema#string">Caspase-mediated cleavage of Desmoplakin</bp:displayName>
    <bp:eCNumber rdf:datatype="http://www.w3.org/2001/XMLSchema#string">3.4.22</bp:eCNumber>
    <bp:left rdf:resource="#Protein8717"/>
    <bp:right rdf:resource="#Protein8718"/>
    <bp:xref rdf:resource="#UnificationXref51375"/>
    <bp:xref rdf:resource="#UnificationXref51376"/>
    <bp:xref rdf:resource="#PublicationXref9105"/>
  </bp:BiochemicalReaction>
  <bp:BiochemicalReaction rdf:ID="BiochemicalReaction4391">
    <bp:comment rdf:datatype="http://www.w3.org/2001/XMLSchema#string">Desmosomes represent one of the anchoring junctions mediating strong cell-cell contacts.Desmosomal plaque proteins including the head domain of plakophilin  provide interaction sites for cytokeratin filaments (see references in Weiske et al.,2001). Proteolytic fragmentation of these proteins prevents binding of intermediate filaments and in consequence results in remodeling of the intermediate filament cytoskeleton (Weiske et al., 2001).Cleaved Plakophilin-1 appears to be  is impaired in supporting the formation and maintenance of desmosomes during apoptosis (Weiske et al., 2001).</bp:comment>
    <bp:comment rdf:datatype="http://www.w3.org/2001/XMLSchema#string">Authored: Schulze-Osthoff, K, 2008-05-18 10:00:05</bp:comment>
    <bp:comment rdf:datatype="http://www.w3.org/2001/XMLSchema#string">Reviewed: Ranganathan, S, 2008-06-11 19:13:33</bp:comment>
    <bp:comment rdf:datatype="http://www.w3.org/2001/XMLSchema#string">Edited: Matthews, L, 2008-06-03 00:29:28</bp:comment>
    <bp:conversionDirection rdf:datatype="http://www.w3.org/2001/XMLSchema#string">LEFT-TO-RIGHT</bp:conversionDirection>
    <bp:dataSource rdf:resource="#Provenance1"/>
    <bp:displayName rdf:datatype="http://www.w3.org/2001/XMLSchema#string">Caspase-mediated cleavage of plakophilin-1</bp:displayName>
    <bp:eCNumber rdf:datatype="http://www.w3.org/2001/XMLSchema#string">3.4.22</bp:eCNumber>
    <bp:left rdf:resource="#Protein8719"/>
    <bp:right rdf:resource="#Protein8720"/>
    <bp:xref rdf:resource="#UnificationXref51384"/>
    <bp:xref rdf:resource="#UnificationXref51385"/>
    <bp:xref rdf:resource="#PublicationXref9105"/>
  </bp:BiochemicalReaction>
  <bp:BiochemicalReaction rdf:ID="BiochemicalReaction4392">
    <bp:comment rdf:datatype="http://www.w3.org/2001/XMLSchema#string">Cleavage of the C-terminal cytoplasmic domain  of occludin during apoptosis generates a fragment  that can no longer associate with the cytoplasmic adapter proteins  ZO-1, -2 and -3 and, as a consequence, with the actin cytoskeleton  (Bojarski et al., 2003). Cleavage of  ZO-1 and ZO-2 further disrupts tight junction structure and function. Notably, claudins, which are  associated with ZO-1, ZO-2 and ZO-3, completely lose their linkage to the actin cytoskeleton and  other ZO-1-, ZO-2-, ZO-3-interacting proteins (Bojarski et al., 2003).</bp:comment>
    <bp:comment rdf:datatype="http://www.w3.org/2001/XMLSchema#string">Authored: Schulze-Osthoff, K, 2008-05-18 10:00:05</bp:comment>
    <bp:comment rdf:datatype="http://www.w3.org/2001/XMLSchema#string">Reviewed: Ranganathan, S, 2008-06-11 19:13:33</bp:comment>
    <bp:comment rdf:datatype="http://www.w3.org/2001/XMLSchema#string">Edited: Matthews, L, 2007-09-03 07:38:20</bp:comment>
    <bp:comment rdf:datatype="http://www.w3.org/2001/XMLSchema#string">Edited: Matthews, L, 2008-06-03 01:13:58</bp:comment>
    <bp:conversionDirection rdf:datatype="http://www.w3.org/2001/XMLSchema#string">LEFT-TO-RIGHT</bp:conversionDirection>
    <bp:dataSource rdf:resource="#Provenance1"/>
    <bp:displayName rdf:datatype="http://www.w3.org/2001/XMLSchema#string">Caspase-mediated cleavage of TJP1</bp:displayName>
    <bp:eCNumber rdf:datatype="http://www.w3.org/2001/XMLSchema#string">3.4.22</bp:eCNumber>
    <bp:left rdf:resource="#Protein8721"/>
    <bp:right rdf:resource="#Protein8722"/>
    <bp:xref rdf:resource="#UnificationXref51393"/>
    <bp:xref rdf:resource="#UnificationXref51394"/>
    <bp:xref rdf:resource="#PublicationXref9109"/>
  </bp:BiochemicalReaction>
  <bp:BiochemicalReaction rdf:ID="BiochemicalReaction4393">
    <bp:comment rdf:datatype="http://www.w3.org/2001/XMLSchema#string">Cleavage of the C-terminal cytoplasmic domain  of occludin during apoptosis generates a fragment  that can no longer associate with the cytoplasmic adapter proteins  ZO-1, -2 and -3 and, as a consequence, with the actin cytoskeleton  (Bojarski et al., 2003). Cleavage of  ZO-1 and ZO-2 further disrupts tight junction structure and function. Notably, claudins, which are  associated with ZO-1, ZO-2 and ZO-3, completely lose their linkage to the actin cytoskeleton and  other ZO-1-, ZO-2-, ZO-3-interacting proteins (Bojarski et al., 2003).</bp:comment>
    <bp:comment rdf:datatype="http://www.w3.org/2001/XMLSchema#string">Authored: Schulze-Osthoff, K, 2008-05-18 10:00:05</bp:comment>
    <bp:comment rdf:datatype="http://www.w3.org/2001/XMLSchema#string">Reviewed: Ranganathan, S, 2008-06-11 19:13:33</bp:comment>
    <bp:comment rdf:datatype="http://www.w3.org/2001/XMLSchema#string">Edited: Matthews, L, 2008-05-20 07:53:59</bp:comment>
    <bp:conversionDirection rdf:datatype="http://www.w3.org/2001/XMLSchema#string">LEFT-TO-RIGHT</bp:conversionDirection>
    <bp:dataSource rdf:resource="#Provenance1"/>
    <bp:displayName rdf:datatype="http://www.w3.org/2001/XMLSchema#string">Caspase-mediated cleavage of Z0-2</bp:displayName>
    <bp:eCNumber rdf:datatype="http://www.w3.org/2001/XMLSchema#string">3.4.22</bp:eCNumber>
    <bp:left rdf:resource="#Protein8723"/>
    <bp:right rdf:resource="#Protein8724"/>
    <bp:xref rdf:resource="#UnificationXref51402"/>
    <bp:xref rdf:resource="#UnificationXref51403"/>
    <bp:xref rdf:resource="#PublicationXref9109"/>
  </bp:BiochemicalReaction>
  <bp:BiochemicalReaction rdf:ID="BiochemicalReaction4394">
    <bp:comment rdf:datatype="http://www.w3.org/2001/XMLSchema#string">Following iinduction of apoptosis in epithelial cells, tight junction are disrupted.  Tight junction proteins, including the the transmembrane protein occludin and the cytoplasmic adaptor proteins ZO-1 and ZO-2 are fragmented by caspase cleavage (Bojarski et al., 2004).</bp:comment>
    <bp:comment rdf:datatype="http://www.w3.org/2001/XMLSchema#string">Authored: Schulze-Osthoff, K, 2008-05-18 10:00:05</bp:comment>
    <bp:comment rdf:datatype="http://www.w3.org/2001/XMLSchema#string">Reviewed: Ranganathan, S, 2008-06-11 19:13:33</bp:comment>
    <bp:comment rdf:datatype="http://www.w3.org/2001/XMLSchema#string">Edited: Matthews, L, 2008-06-02 07:49:06</bp:comment>
    <bp:conversionDirection rdf:datatype="http://www.w3.org/2001/XMLSchema#string">LEFT-TO-RIGHT</bp:conversionDirection>
    <bp:dataSource rdf:resource="#Provenance1"/>
    <bp:displayName rdf:datatype="http://www.w3.org/2001/XMLSchema#string">Caspase-mediated cleavage of occludin</bp:displayName>
    <bp:eCNumber rdf:datatype="http://www.w3.org/2001/XMLSchema#string">3.4.22</bp:eCNumber>
    <bp:left rdf:resource="#Protein8725"/>
    <bp:right rdf:resource="#Protein8726"/>
    <bp:right rdf:resource="#Protein8727"/>
    <bp:xref rdf:resource="#UnificationXref51413"/>
    <bp:xref rdf:resource="#UnificationXref51414"/>
    <bp:xref rdf:resource="#PublicationXref9109"/>
  </bp:BiochemicalReaction>
  <bp:BiochemicalReaction rdf:ID="BiochemicalReaction4411">
    <bp:comment rdf:datatype="http://www.w3.org/2001/XMLSchema#string">DNA Fragmentation Factor (DFF), is a heterodimer of 40 kDa (DFF40) and 45 kDa (DFF45) subunits (Liu et al., 1997). DFF45 (ICAD) appears to act as a chaperone for DFF40 (CAD) during its synthesis, remaining complexed with it to inhibit its DNase activity (Enari et al., 1998). The complex could exist as: a DFF40:DFF45 heterodimer, a (DFF40:DFF45)2 heterotetramer  or a (DFF40:DFF40:DFF45:DFF45) heterotetramer (Lechardeur et al., 2005).</bp:comment>
    <bp:comment rdf:datatype="http://www.w3.org/2001/XMLSchema#string">Authored: Matthews, L, 2008-01-29 12:03:24</bp:comment>
    <bp:comment rdf:datatype="http://www.w3.org/2001/XMLSchema#string">Reviewed: Widlak, P, 2008-05-07 23:54:18</bp:comment>
    <bp:comment rdf:datatype="http://www.w3.org/2001/XMLSchema#string">Edited: Matthews, L, 2008-01-27 14:01:04</bp:comment>
    <bp:comment rdf:datatype="http://www.w3.org/2001/XMLSchema#string">Edited: Matthews, L, 2008-05-02 11:33:14</bp:comment>
    <bp:conversionDirection rdf:datatype="http://www.w3.org/2001/XMLSchema#string">LEFT-TO-RIGHT</bp:conversionDirection>
    <bp:dataSource rdf:resource="#Provenance1"/>
    <bp:displayName rdf:datatype="http://www.w3.org/2001/XMLSchema#string">Association of DFF40 with DFF45</bp:displayName>
    <bp:left rdf:resource="#Protein8776"/>
    <bp:left rdf:resource="#Protein8777"/>
    <bp:participantStoichiometry rdf:resource="#Stoichiometry11203"/>
    <bp:participantStoichiometry rdf:resource="#Stoichiometry11204"/>
    <bp:right rdf:resource="#Complex4232"/>
    <bp:xref rdf:resource="#UnificationXref51576"/>
    <bp:xref rdf:resource="#UnificationXref51577"/>
    <bp:xref rdf:resource="#PublicationXref9132"/>
    <bp:xref rdf:resource="#PublicationXref9133"/>
    <bp:xref rdf:resource="#PublicationXref9134"/>
  </bp:BiochemicalReaction>
  <bp:BiochemicalReaction rdf:ID="BiochemicalReaction4412">
    <bp:comment rdf:datatype="http://www.w3.org/2001/XMLSchema#string">The translocation of the DFF complex from the cytoplasm to the nucleus is mediated by the importin alfa/beta heterodimer. Both DFF40 and DFF45 possess NLS at their C-termini that interact directly with the importin alfa/beta heterodimer. However, DFF complex binds more tightly compared with the individual subunits and C-termini of both subunits are required for DFF nuclear import (Neimanis et al., 2007).</bp:comment>
    <bp:comment rdf:datatype="http://www.w3.org/2001/XMLSchema#string">Authored: Matthews, L, 2008-01-29 12:03:24</bp:comment>
    <bp:comment rdf:datatype="http://www.w3.org/2001/XMLSchema#string">Reviewed: Widlak, P, 2008-05-07 23:54:18</bp:comment>
    <bp:comment rdf:datatype="http://www.w3.org/2001/XMLSchema#string">Edited: Matthews, L, 2008-05-02 11:33:14</bp:comment>
    <bp:conversionDirection rdf:datatype="http://www.w3.org/2001/XMLSchema#string">LEFT-TO-RIGHT</bp:conversionDirection>
    <bp:dataSource rdf:resource="#Provenance1"/>
    <bp:displayName rdf:datatype="http://www.w3.org/2001/XMLSchema#string">Association of DFF with alpha:beta importin</bp:displayName>
    <bp:left rdf:resource="#Complex4233"/>
    <bp:left rdf:resource="#Complex4232"/>
    <bp:right rdf:resource="#Complex4234"/>
    <bp:xref rdf:resource="#UnificationXref51582"/>
    <bp:xref rdf:resource="#UnificationXref51583"/>
    <bp:xref rdf:resource="#PublicationXref9135"/>
  </bp:BiochemicalReaction>
  <bp:BiochemicalReaction rdf:ID="BiochemicalReaction4413">
    <bp:comment rdf:datatype="http://www.w3.org/2001/XMLSchema#string">DFF associated with alpha-importin:beta-importin is translocated to the nucleus (Neimanis et al., 2007)</bp:comment>
    <bp:comment rdf:datatype="http://www.w3.org/2001/XMLSchema#string">Authored: Matthews, L, 2008-01-29 12:03:24</bp:comment>
    <bp:comment rdf:datatype="http://www.w3.org/2001/XMLSchema#string">Reviewed: Widlak, P, 2008-05-07 23:54:18</bp:comment>
    <bp:comment rdf:datatype="http://www.w3.org/2001/XMLSchema#string">Edited: Matthews, L, 2008-05-08 00:39:36</bp:comment>
    <bp:conversionDirection rdf:datatype="http://www.w3.org/2001/XMLSchema#string">LEFT-TO-RIGHT</bp:conversionDirection>
    <bp:dataSource rdf:resource="#Provenance1"/>
    <bp:displayName rdf:datatype="http://www.w3.org/2001/XMLSchema#string">Translocation of DFF to the nucleus</bp:displayName>
    <bp:left rdf:resource="#Complex4234"/>
    <bp:right rdf:resource="#Complex4235"/>
    <bp:xref rdf:resource="#UnificationXref51594"/>
    <bp:xref rdf:resource="#UnificationXref51595"/>
    <bp:xref rdf:resource="#PublicationXref9135"/>
  </bp:BiochemicalReaction>
  <bp:BiochemicalReaction rdf:ID="BiochemicalReaction4414">
    <bp:comment rdf:datatype="http://www.w3.org/2001/XMLSchema#string">Active caspase-3 is translocated from the cytoplasm to the nucleus during progression through apoptosis (Kamada et al., 2005).</bp:comment>
    <bp:comment rdf:datatype="http://www.w3.org/2001/XMLSchema#string">Authored: Matthews, L, 2008-01-29 18:57:00</bp:comment>
    <bp:comment rdf:datatype="http://www.w3.org/2001/XMLSchema#string">Reviewed: Widlak, P, 2008-05-07 23:54:18</bp:comment>
    <bp:comment rdf:datatype="http://www.w3.org/2001/XMLSchema#string">Edited: Matthews, L, 2008-01-27 14:01:04</bp:comment>
    <bp:comment rdf:datatype="http://www.w3.org/2001/XMLSchema#string">Edited: Matthews, L, 2008-06-02 08:00:47</bp:comment>
    <bp:conversionDirection rdf:datatype="http://www.w3.org/2001/XMLSchema#string">LEFT-TO-RIGHT</bp:conversionDirection>
    <bp:dataSource rdf:resource="#Provenance1"/>
    <bp:displayName rdf:datatype="http://www.w3.org/2001/XMLSchema#string">Translocation of caspase-3 to the nucleus</bp:displayName>
    <bp:left rdf:resource="#Complex4169"/>
    <bp:right rdf:resource="#Complex4238"/>
    <bp:xref rdf:resource="#UnificationXref51602"/>
    <bp:xref rdf:resource="#UnificationXref51603"/>
    <bp:xref rdf:resource="#PublicationXref9136"/>
  </bp:BiochemicalReaction>
  <bp:BiochemicalReaction rdf:ID="BiochemicalReaction4415">
    <bp:comment rdf:datatype="http://www.w3.org/2001/XMLSchema#string">Caspase-3 cleaves the DFF45 subunit of the DFF45:DFF40 complex at two sites to generate an active DNA fragmentation factor. One site of cleavage is between residues 117,118 (Liu  et al., 1997).</bp:comment>
    <bp:comment rdf:datatype="http://www.w3.org/2001/XMLSchema#string">Authored: Matthews, L, 2008-01-29 12:03:24</bp:comment>
    <bp:comment rdf:datatype="http://www.w3.org/2001/XMLSchema#string">Reviewed: Widlak, P, 2008-05-07 23:54:18</bp:comment>
    <bp:comment rdf:datatype="http://www.w3.org/2001/XMLSchema#string">Edited: Matthews, L, 2008-02-12 15:38:34</bp:comment>
    <bp:comment rdf:datatype="http://www.w3.org/2001/XMLSchema#string">Edited: Matthews, L, 2008-05-02 11:33:14</bp:comment>
    <bp:conversionDirection rdf:datatype="http://www.w3.org/2001/XMLSchema#string">LEFT-TO-RIGHT</bp:conversionDirection>
    <bp:dataSource rdf:resource="#Provenance1"/>
    <bp:displayName rdf:datatype="http://www.w3.org/2001/XMLSchema#string">Caspase 3-mediated cleavage of DFF45 (117)</bp:displayName>
    <bp:eCNumber rdf:datatype="http://www.w3.org/2001/XMLSchema#string">3.4.22</bp:eCNumber>
    <bp:left rdf:resource="#Complex4236"/>
    <bp:right rdf:resource="#Complex4239"/>
    <bp:xref rdf:resource="#UnificationXref51610"/>
    <bp:xref rdf:resource="#UnificationXref51611"/>
    <bp:xref rdf:resource="#PublicationXref9133"/>
    <bp:xref rdf:resource="#PublicationXref9134"/>
  </bp:BiochemicalReaction>
  <bp:BiochemicalReaction rdf:ID="BiochemicalReaction4416">
    <bp:comment rdf:datatype="http://www.w3.org/2001/XMLSchema#string">Caspase-3 cleaves DFF45 between residues 224,225.</bp:comment>
    <bp:comment rdf:datatype="http://www.w3.org/2001/XMLSchema#string">Authored: Matthews, L, 2008-01-29 12:03:24</bp:comment>
    <bp:comment rdf:datatype="http://www.w3.org/2001/XMLSchema#string">Reviewed: Widlak, P, 2008-05-07 23:54:18</bp:comment>
    <bp:comment rdf:datatype="http://www.w3.org/2001/XMLSchema#string">Edited: Matthews, L, 2008-01-27 14:01:04</bp:comment>
    <bp:comment rdf:datatype="http://www.w3.org/2001/XMLSchema#string">Edited: Matthews, L, 2008-05-02 11:33:14</bp:comment>
    <bp:conversionDirection rdf:datatype="http://www.w3.org/2001/XMLSchema#string">LEFT-TO-RIGHT</bp:conversionDirection>
    <bp:dataSource rdf:resource="#Provenance1"/>
    <bp:displayName rdf:datatype="http://www.w3.org/2001/XMLSchema#string">Cleavage of DFF45 (224) by caspase-3</bp:displayName>
    <bp:eCNumber rdf:datatype="http://www.w3.org/2001/XMLSchema#string">3.4.22</bp:eCNumber>
    <bp:left rdf:resource="#Complex4239"/>
    <bp:right rdf:resource="#Complex4240"/>
    <bp:xref rdf:resource="#UnificationXref51618"/>
    <bp:xref rdf:resource="#UnificationXref51619"/>
    <bp:xref rdf:resource="#PublicationXref9134"/>
  </bp:BiochemicalReaction>
  <bp:BiochemicalReaction rdf:ID="BiochemicalReaction4417">
    <bp:comment rdf:datatype="http://www.w3.org/2001/XMLSchema#string">Following caspase-3 cleavage, the fragments of DFF45 dissociate from DFF40, the active component of DFF (Liu et al. 1998).</bp:comment>
    <bp:comment rdf:datatype="http://www.w3.org/2001/XMLSchema#string">Authored: Matthews, L, 2008-01-29 12:03:24</bp:comment>
    <bp:comment rdf:datatype="http://www.w3.org/2001/XMLSchema#string">Reviewed: Widlak, P, 2008-05-07 23:54:18</bp:comment>
    <bp:comment rdf:datatype="http://www.w3.org/2001/XMLSchema#string">Edited: Matthews, L, 2008-05-02 11:33:14</bp:comment>
    <bp:conversionDirection rdf:datatype="http://www.w3.org/2001/XMLSchema#string">LEFT-TO-RIGHT</bp:conversionDirection>
    <bp:dataSource rdf:resource="#Provenance1"/>
    <bp:displayName rdf:datatype="http://www.w3.org/2001/XMLSchema#string">Cleaved fragments of DFF45 dissociate from  DFF40</bp:displayName>
    <bp:left rdf:resource="#Complex4240"/>
    <bp:participantStoichiometry rdf:resource="#Stoichiometry11226"/>
    <bp:participantStoichiometry rdf:resource="#Stoichiometry11227"/>
    <bp:participantStoichiometry rdf:resource="#Stoichiometry11228"/>
    <bp:participantStoichiometry rdf:resource="#Stoichiometry11229"/>
    <bp:right rdf:resource="#Protein8779"/>
    <bp:right rdf:resource="#Protein8784"/>
    <bp:right rdf:resource="#Protein8785"/>
    <bp:right rdf:resource="#Protein8783"/>
    <bp:xref rdf:resource="#UnificationXref51620"/>
    <bp:xref rdf:resource="#UnificationXref51621"/>
    <bp:xref rdf:resource="#PublicationXref9134"/>
  </bp:BiochemicalReaction>
  <bp:BiochemicalReaction rdf:ID="BiochemicalReaction4418">
    <bp:comment rdf:datatype="http://www.w3.org/2001/XMLSchema#string">Following its release from DFF45, DFF40 forms homodimers, which are the basic structures of the enzymatically active nuclease (Woo et al., 2004). Following dimerization, DFF40 can further oligomerize forming units containing at least 4 monomers (Liu et al., 1999; Widlak et al., 2003).</bp:comment>
    <bp:comment rdf:datatype="http://www.w3.org/2001/XMLSchema#string">Authored: Matthews, L, 2008-01-29 12:03:24</bp:comment>
    <bp:comment rdf:datatype="http://www.w3.org/2001/XMLSchema#string">Reviewed: Widlak, P, 2008-05-07 23:54:18</bp:comment>
    <bp:comment rdf:datatype="http://www.w3.org/2001/XMLSchema#string">Edited: Matthews, L, 2008-05-02 11:33:14</bp:comment>
    <bp:conversionDirection rdf:datatype="http://www.w3.org/2001/XMLSchema#string">LEFT-TO-RIGHT</bp:conversionDirection>
    <bp:dataSource rdf:resource="#Provenance1"/>
    <bp:displayName rdf:datatype="http://www.w3.org/2001/XMLSchema#string">Homodimerization  of DFF40</bp:displayName>
    <bp:left rdf:resource="#Protein8779"/>
    <bp:participantStoichiometry rdf:resource="#Stoichiometry11230"/>
    <bp:right rdf:resource="#Complex4241"/>
    <bp:xref rdf:resource="#UnificationXref51624"/>
    <bp:xref rdf:resource="#UnificationXref51625"/>
    <bp:xref rdf:resource="#PublicationXref9137"/>
    <bp:xref rdf:resource="#PublicationXref9138"/>
    <bp:xref rdf:resource="#PublicationXref9139"/>
    <bp:xref rdf:resource="#PublicationXref9140"/>
  </bp:BiochemicalReaction>
  <bp:BiochemicalReaction rdf:ID="BiochemicalReaction4419">
    <bp:comment rdf:datatype="http://www.w3.org/2001/XMLSchema#string">Direct interactions between the histone H1 C-terminal domain and  DFF40/CAD possibly target the nuclease  to  chromatin linker DNA promoting the linker DNA cleavage during the terminal stages of apoptosis (Widlak et al., 2005). Noteworthy, it has been reported that DFF40/DFF45 complexes could also associate with chromatin and be activated with caspase-3 in DNA-bound state (Korn et al., 2005).</bp:comment>
    <bp:comment rdf:datatype="http://www.w3.org/2001/XMLSchema#string">Authored: Matthews, L, 2008-01-29 12:03:24</bp:comment>
    <bp:comment rdf:datatype="http://www.w3.org/2001/XMLSchema#string">Reviewed: Widlak, P, 2008-05-07 23:54:18</bp:comment>
    <bp:comment rdf:datatype="http://www.w3.org/2001/XMLSchema#string">Edited: Matthews, L, 2008-01-29 12:04:16</bp:comment>
    <bp:comment rdf:datatype="http://www.w3.org/2001/XMLSchema#string">Edited: Matthews, L, 2008-05-02 11:31:29</bp:comment>
    <bp:conversionDirection rdf:datatype="http://www.w3.org/2001/XMLSchema#string">LEFT-TO-RIGHT</bp:conversionDirection>
    <bp:dataSource rdf:resource="#Provenance1"/>
    <bp:displayName rdf:datatype="http://www.w3.org/2001/XMLSchema#string">Association of DFF40 with chromatin</bp:displayName>
    <bp:left rdf:resource="#PhysicalEntity567"/>
    <bp:left rdf:resource="#Complex2061"/>
    <bp:right rdf:resource="#Complex4242"/>
    <bp:xref rdf:resource="#UnificationXref51632"/>
    <bp:xref rdf:resource="#UnificationXref51633"/>
    <bp:xref rdf:resource="#PublicationXref9137"/>
    <bp:xref rdf:resource="#PublicationXref9141"/>
    <bp:xref rdf:resource="#PublicationXref9142"/>
  </bp:BiochemicalReaction>
  <bp:BiochemicalReaction rdf:ID="BiochemicalReaction4420">
    <bp:comment rdf:datatype="http://www.w3.org/2001/XMLSchema#string">The major HMG-box-containing chromatin proteins HMGB1 and HMGB2 stimulate  DNA cleavage by DFF40/CAD (Liu et al., 1998; Toh et al., 1998; Widlak et al., 2000). Changes in DNA conformation following  HMG-box binding makes the substrate more accessible to cleavage by DFF40/CAD nuclease and thus may contribute to preferential linker DNA cleavage during apoptosis (Kalinowska-Herok and Widlak., 2008).</bp:comment>
    <bp:comment rdf:datatype="http://www.w3.org/2001/XMLSchema#string">Authored: Matthews, L, 2008-05-08 00:37:34</bp:comment>
    <bp:comment rdf:datatype="http://www.w3.org/2001/XMLSchema#string">Reviewed: Widlak, P, 2008-04-25 14:11:44</bp:comment>
    <bp:comment rdf:datatype="http://www.w3.org/2001/XMLSchema#string">Edited: Matthews, L, 2008-04-25 14:06:16</bp:comment>
    <bp:conversionDirection rdf:datatype="http://www.w3.org/2001/XMLSchema#string">LEFT-TO-RIGHT</bp:conversionDirection>
    <bp:dataSource rdf:resource="#Provenance1"/>
    <bp:displayName rdf:datatype="http://www.w3.org/2001/XMLSchema#string">Association of HMGB1/HMGB2 with chromatin</bp:displayName>
    <bp:left rdf:resource="#Protein8786"/>
    <bp:left rdf:resource="#PhysicalEntity109"/>
    <bp:right rdf:resource="#Complex4243"/>
    <bp:xref rdf:resource="#UnificationXref51644"/>
    <bp:xref rdf:resource="#UnificationXref51645"/>
    <bp:xref rdf:resource="#PublicationXref9143"/>
    <bp:xref rdf:resource="#PublicationXref9144"/>
    <bp:xref rdf:resource="#PublicationXref9145"/>
  </bp:BiochemicalReaction>
  <bp:BiochemicalReaction rdf:ID="BiochemicalReaction4421">
    <bp:comment rdf:datatype="http://www.w3.org/2001/XMLSchema#string">The DFF40 cleaves DNA substrates to generate fragments possessing ends with 5&#xE2;&#x80;&#x99;-phosphate and 3&#xE2;&#x80;&#x99;-hydroxyl groups, and generates exclusively double strand breaks (primarily blunt ends). It has some sequence preferences on naked DNA substrates and prefers purine/pyrimidine blocks with rotational symmetry (Widlak et al., 2000). DFF is both a deoxyribonucleotide-specific and a double-strand-specific endonuclease (Hanus et al., 2008).</bp:comment>
    <bp:comment rdf:datatype="http://www.w3.org/2001/XMLSchema#string">Authored: Matthews, L, 2008-01-29 12:03:24</bp:comment>
    <bp:comment rdf:datatype="http://www.w3.org/2001/XMLSchema#string">Reviewed: Widlak, P, 2008-05-07 23:54:18</bp:comment>
    <bp:comment rdf:datatype="http://www.w3.org/2001/XMLSchema#string">Edited: Matthews, L, 2008-01-29 12:04:16</bp:comment>
    <bp:comment rdf:datatype="http://www.w3.org/2001/XMLSchema#string">Edited: Matthews, L, 2008-05-02 11:33:14</bp:comment>
    <bp:conversionDirection rdf:datatype="http://www.w3.org/2001/XMLSchema#string">LEFT-TO-RIGHT</bp:conversionDirection>
    <bp:dataSource rdf:resource="#Provenance1"/>
    <bp:displayName rdf:datatype="http://www.w3.org/2001/XMLSchema#string">Cleavage of DNA by DFF40</bp:displayName>
    <bp:left rdf:resource="#Complex4242"/>
    <bp:right rdf:resource="#PhysicalEntity567"/>
    <bp:right rdf:resource="#Complex4244"/>
    <bp:xref rdf:resource="#UnificationXref51650"/>
    <bp:xref rdf:resource="#UnificationXref51651"/>
    <bp:xref rdf:resource="#PublicationXref9146"/>
    <bp:xref rdf:resource="#PublicationXref9147"/>
  </bp:BiochemicalReaction>
  <bp:Catalysis rdf:ID="Catalysis1003">
    <bp:controlType rdf:datatype="http://www.w3.org/2001/XMLSchema#string">ACTIVATION</bp:controlType>
    <bp:controlled rdf:resource="#BiochemicalReaction1320"/>
    <bp:controller rdf:resource="#Complex955"/>
    <bp:dataSource rdf:resource="#Provenance1"/>
    <bp:xref rdf:resource="#RelationshipXref1406"/>
    <bp:xref rdf:resource="#RelationshipXref1407"/>
  </bp:Catalysis>
  <bp:Catalysis rdf:ID="Catalysis1011">
    <bp:controlType rdf:datatype="http://www.w3.org/2001/XMLSchema#string">ACTIVATION</bp:controlType>
    <bp:controlled rdf:resource="#BiochemicalReaction1328"/>
    <bp:controller rdf:resource="#Complex967"/>
    <bp:dataSource rdf:resource="#Provenance1"/>
    <bp:xref rdf:resource="#RelationshipXref1418"/>
    <bp:xref rdf:resource="#RelationshipXref1420"/>
  </bp:Catalysis>
  <bp:Catalysis rdf:ID="Catalysis1015">
    <bp:controlType rdf:datatype="http://www.w3.org/2001/XMLSchema#string">ACTIVATION</bp:controlType>
    <bp:controlled rdf:resource="#BiochemicalReaction1332"/>
    <bp:controller rdf:resource="#Complex960"/>
    <bp:dataSource rdf:resource="#Provenance1"/>
    <bp:xref rdf:resource="#RelationshipXref1409"/>
    <bp:xref rdf:resource="#RelationshipXref1410"/>
  </bp:Catalysis>
  <bp:Catalysis rdf:ID="Catalysis1017">
    <bp:controlType rdf:datatype="http://www.w3.org/2001/XMLSchema#string">ACTIVATION</bp:controlType>
    <bp:controlled rdf:resource="#BiochemicalReaction1334"/>
    <bp:controller rdf:resource="#Complex970"/>
    <bp:dataSource rdf:resource="#Provenance1"/>
    <bp:xref rdf:resource="#RelationshipXref1424"/>
    <bp:xref rdf:resource="#RelationshipXref1425"/>
  </bp:Catalysis>
  <bp:Catalysis rdf:ID="Catalysis1019">
    <bp:controlType rdf:datatype="http://www.w3.org/2001/XMLSchema#string">ACTIVATION</bp:controlType>
    <bp:controlled rdf:resource="#BiochemicalReaction1336"/>
    <bp:controller rdf:resource="#Complex971"/>
    <bp:dataSource rdf:resource="#Provenance1"/>
    <bp:xref rdf:resource="#RelationshipXref1426"/>
    <bp:xref rdf:resource="#RelationshipXref1427"/>
  </bp:Catalysis>
  <bp:Catalysis rdf:ID="Catalysis1020">
    <bp:controlType rdf:datatype="http://www.w3.org/2001/XMLSchema#string">ACTIVATION</bp:controlType>
    <bp:controlled rdf:resource="#BiochemicalReaction1337"/>
    <bp:controller rdf:resource="#Complex725"/>
    <bp:dataSource rdf:resource="#Provenance1"/>
    <bp:xref rdf:resource="#RelationshipXref1133"/>
    <bp:xref rdf:resource="#RelationshipXref1428"/>
  </bp:Catalysis>
  <bp:Catalysis rdf:ID="Catalysis1021">
    <bp:controlType rdf:datatype="http://www.w3.org/2001/XMLSchema#string">ACTIVATION</bp:controlType>
    <bp:controlled rdf:resource="#BiochemicalReaction1338"/>
    <bp:controller rdf:resource="#Complex972"/>
    <bp:dataSource rdf:resource="#Provenance1"/>
    <bp:xref rdf:resource="#RelationshipXref1429"/>
    <bp:xref rdf:resource="#RelationshipXref1430"/>
  </bp:Catalysis>
  <bp:Catalysis rdf:ID="Catalysis1026">
    <bp:controlType rdf:datatype="http://www.w3.org/2001/XMLSchema#string">ACTIVATION</bp:controlType>
    <bp:controlled rdf:resource="#BiochemicalReaction1343"/>
    <bp:controller rdf:resource="#Complex976"/>
    <bp:dataSource rdf:resource="#Provenance1"/>
    <bp:xref rdf:resource="#RelationshipXref1441"/>
    <bp:xref rdf:resource="#RelationshipXref1442"/>
  </bp:Catalysis>
  <bp:Catalysis rdf:ID="Catalysis1027">
    <bp:controlType rdf:datatype="http://www.w3.org/2001/XMLSchema#string">ACTIVATION</bp:controlType>
    <bp:controlled rdf:resource="#BiochemicalReaction1344"/>
    <bp:controller rdf:resource="#Complex976"/>
    <bp:dataSource rdf:resource="#Provenance1"/>
    <bp:xref rdf:resource="#RelationshipXref1443"/>
    <bp:xref rdf:resource="#RelationshipXref1444"/>
  </bp:Catalysis>
  <bp:Catalysis rdf:ID="Catalysis1054">
    <bp:controlType rdf:datatype="http://www.w3.org/2001/XMLSchema#string">ACTIVATION</bp:controlType>
    <bp:controlled rdf:resource="#BiochemicalReaction1373"/>
    <bp:controller rdf:resource="#Protein2686"/>
    <bp:dataSource rdf:resource="#Provenance1"/>
    <bp:xref rdf:resource="#RelationshipXref1477"/>
    <bp:xref rdf:resource="#RelationshipXref1478"/>
  </bp:Catalysis>
  <bp:Catalysis rdf:ID="Catalysis1060">
    <bp:controlType rdf:datatype="http://www.w3.org/2001/XMLSchema#string">ACTIVATION</bp:controlType>
    <bp:controlled rdf:resource="#BiochemicalReaction1379"/>
    <bp:controller rdf:resource="#Protein2691"/>
    <bp:dataSource rdf:resource="#Provenance1"/>
    <bp:xref rdf:resource="#RelationshipXref1481"/>
    <bp:xref rdf:resource="#RelationshipXref1482"/>
  </bp:Catalysis>
  <bp:Catalysis rdf:ID="Catalysis1062">
    <bp:controlType rdf:datatype="http://www.w3.org/2001/XMLSchema#string">ACTIVATION</bp:controlType>
    <bp:controlled rdf:resource="#BiochemicalReaction1381"/>
    <bp:controller rdf:resource="#Protein2692"/>
    <bp:dataSource rdf:resource="#Provenance1"/>
    <bp:xref rdf:resource="#RelationshipXref1483"/>
    <bp:xref rdf:resource="#RelationshipXref1484"/>
  </bp:Catalysis>
  <bp:Catalysis rdf:ID="Catalysis1068">
    <bp:controlType rdf:datatype="http://www.w3.org/2001/XMLSchema#string">ACTIVATION</bp:controlType>
    <bp:controlled rdf:resource="#BiochemicalReaction1387"/>
    <bp:controller rdf:resource="#Complex996"/>
    <bp:dataSource rdf:resource="#Provenance1"/>
    <bp:xref rdf:resource="#RelationshipXref1489"/>
    <bp:xref rdf:resource="#RelationshipXref1490"/>
  </bp:Catalysis>
  <bp:Catalysis rdf:ID="Catalysis1069">
    <bp:controlType rdf:datatype="http://www.w3.org/2001/XMLSchema#string">ACTIVATION</bp:controlType>
    <bp:controlled rdf:resource="#BiochemicalReaction1388"/>
    <bp:controller rdf:resource="#Complex996"/>
    <bp:dataSource rdf:resource="#Provenance1"/>
    <bp:xref rdf:resource="#RelationshipXref1489"/>
    <bp:xref rdf:resource="#RelationshipXref1490"/>
  </bp:Catalysis>
  <bp:Catalysis rdf:ID="Catalysis1072">
    <bp:controlType rdf:datatype="http://www.w3.org/2001/XMLSchema#string">ACTIVATION</bp:controlType>
    <bp:controlled rdf:resource="#BiochemicalReaction1391"/>
    <bp:controller rdf:resource="#Complex1002"/>
    <bp:dataSource rdf:resource="#Provenance1"/>
    <bp:xref rdf:resource="#RelationshipXref1495"/>
    <bp:xref rdf:resource="#RelationshipXref1496"/>
  </bp:Catalysis>
  <bp:Catalysis rdf:ID="Catalysis1074">
    <bp:controlType rdf:datatype="http://www.w3.org/2001/XMLSchema#string">ACTIVATION</bp:controlType>
    <bp:controlled rdf:resource="#BiochemicalReaction1395"/>
    <bp:controller rdf:resource="#Complex1004"/>
    <bp:dataSource rdf:resource="#Provenance1"/>
    <bp:xref rdf:resource="#RelationshipXref1499"/>
    <bp:xref rdf:resource="#RelationshipXref1500"/>
  </bp:Catalysis>
  <bp:Catalysis rdf:ID="Catalysis1491">
    <bp:controlType rdf:datatype="http://www.w3.org/2001/XMLSchema#string">ACTIVATION</bp:controlType>
    <bp:controlled rdf:resource="#BiochemicalReaction1878"/>
    <bp:controller rdf:resource="#PhysicalEntity116"/>
    <bp:dataSource rdf:resource="#Provenance1"/>
    <bp:xref rdf:resource="#RelationshipXref1277"/>
    <bp:xref rdf:resource="#RelationshipXref2137"/>
  </bp:Catalysis>
  <bp:Catalysis rdf:ID="Catalysis2286">
    <bp:controlType rdf:datatype="http://www.w3.org/2001/XMLSchema#string">ACTIVATION</bp:controlType>
    <bp:controlled rdf:resource="#BiochemicalReaction4053"/>
    <bp:controller rdf:resource="#Complex3824"/>
    <bp:dataSource rdf:resource="#Provenance1"/>
    <bp:xref rdf:resource="#RelationshipXref3105"/>
    <bp:xref rdf:resource="#RelationshipXref3106"/>
  </bp:Catalysis>
  <bp:Catalysis rdf:ID="Catalysis2292">
    <bp:controlType rdf:datatype="http://www.w3.org/2001/XMLSchema#string">ACTIVATION</bp:controlType>
    <bp:controlled rdf:resource="#BiochemicalReaction4081"/>
    <bp:controller rdf:resource="#Protein8216"/>
    <bp:dataSource rdf:resource="#Provenance1"/>
    <bp:xref rdf:resource="#RelationshipXref3120"/>
    <bp:xref rdf:resource="#RelationshipXref3121"/>
  </bp:Catalysis>
  <bp:Catalysis rdf:ID="Catalysis2316">
    <bp:controlType rdf:datatype="http://www.w3.org/2001/XMLSchema#string">ACTIVATION</bp:controlType>
    <bp:controlled rdf:resource="#BiochemicalReaction4133"/>
    <bp:controller rdf:resource="#Complex3916"/>
    <bp:dataSource rdf:resource="#Provenance1"/>
    <bp:xref rdf:resource="#RelationshipXref3173"/>
    <bp:xref rdf:resource="#RelationshipXref3174"/>
  </bp:Catalysis>
  <bp:Catalysis rdf:ID="Catalysis2374">
    <bp:controlType rdf:datatype="http://www.w3.org/2001/XMLSchema#string">ACTIVATION</bp:controlType>
    <bp:controlled rdf:resource="#BiochemicalReaction4238"/>
    <bp:controller rdf:resource="#Complex1373"/>
    <bp:dataSource rdf:resource="#Provenance1"/>
    <bp:xref rdf:resource="#RelationshipXref3242"/>
    <bp:xref rdf:resource="#RelationshipXref3243"/>
  </bp:Catalysis>
  <bp:Catalysis rdf:ID="Catalysis2375">
    <bp:controlType rdf:datatype="http://www.w3.org/2001/XMLSchema#string">ACTIVATION</bp:controlType>
    <bp:controlled rdf:resource="#BiochemicalReaction4238"/>
    <bp:controller rdf:resource="#Protein3323"/>
    <bp:dataSource rdf:resource="#Provenance1"/>
    <bp:xref rdf:resource="#RelationshipXref2354"/>
    <bp:xref rdf:resource="#RelationshipXref3244"/>
  </bp:Catalysis>
  <bp:Catalysis rdf:ID="Catalysis2376">
    <bp:controlType rdf:datatype="http://www.w3.org/2001/XMLSchema#string">ACTIVATION</bp:controlType>
    <bp:controlled rdf:resource="#BiochemicalReaction4238"/>
    <bp:controller rdf:resource="#Protein3372"/>
    <bp:dataSource rdf:resource="#Provenance1"/>
    <bp:xref rdf:resource="#RelationshipXref2354"/>
    <bp:xref rdf:resource="#RelationshipXref3245"/>
  </bp:Catalysis>
  <bp:Catalysis rdf:ID="Catalysis2377">
    <bp:controlType rdf:datatype="http://www.w3.org/2001/XMLSchema#string">ACTIVATION</bp:controlType>
    <bp:controlled rdf:resource="#BiochemicalReaction4241"/>
    <bp:controller rdf:resource="#PhysicalEntity547"/>
    <bp:dataSource rdf:resource="#Provenance1"/>
    <bp:xref rdf:resource="#RelationshipXref3246"/>
    <bp:xref rdf:resource="#RelationshipXref3247"/>
  </bp:Catalysis>
  <bp:Catalysis rdf:ID="Catalysis2378">
    <bp:controlType rdf:datatype="http://www.w3.org/2001/XMLSchema#string">ACTIVATION</bp:controlType>
    <bp:controlled rdf:resource="#BiochemicalReaction4242"/>
    <bp:controller rdf:resource="#PhysicalEntity547"/>
    <bp:dataSource rdf:resource="#Provenance1"/>
    <bp:xref rdf:resource="#RelationshipXref3246"/>
    <bp:xref rdf:resource="#RelationshipXref3247"/>
  </bp:Catalysis>
  <bp:Catalysis rdf:ID="Catalysis2379">
    <bp:controlType rdf:datatype="http://www.w3.org/2001/XMLSchema#string">ACTIVATION</bp:controlType>
    <bp:controlled rdf:resource="#BiochemicalReaction4247"/>
    <bp:controller rdf:resource="#Complex4066"/>
    <bp:dataSource rdf:resource="#Provenance1"/>
    <bp:xref rdf:resource="#RelationshipXref3246"/>
    <bp:xref rdf:resource="#RelationshipXref3248"/>
  </bp:Catalysis>
  <bp:Catalysis rdf:ID="Catalysis2382">
    <bp:controlType rdf:datatype="http://www.w3.org/2001/XMLSchema#string">ACTIVATION</bp:controlType>
    <bp:controlled rdf:resource="#BiochemicalReaction4256"/>
    <bp:controller rdf:resource="#Complex2347"/>
    <bp:dataSource rdf:resource="#Provenance1"/>
    <bp:xref rdf:resource="#RelationshipXref110"/>
    <bp:xref rdf:resource="#RelationshipXref3254"/>
  </bp:Catalysis>
  <bp:Catalysis rdf:ID="Catalysis2383">
    <bp:controlType rdf:datatype="http://www.w3.org/2001/XMLSchema#string">ACTIVATION</bp:controlType>
    <bp:controlled rdf:resource="#BiochemicalReaction4257"/>
    <bp:controller rdf:resource="#Complex2347"/>
    <bp:dataSource rdf:resource="#Provenance1"/>
    <bp:xref rdf:resource="#RelationshipXref3255"/>
    <bp:xref rdf:resource="#RelationshipXref3256"/>
  </bp:Catalysis>
  <bp:Catalysis rdf:ID="Catalysis2384">
    <bp:controlType rdf:datatype="http://www.w3.org/2001/XMLSchema#string">ACTIVATION</bp:controlType>
    <bp:controlled rdf:resource="#BiochemicalReaction4260"/>
    <bp:controller rdf:resource="#Complex4090"/>
    <bp:dataSource rdf:resource="#Provenance1"/>
    <bp:xref rdf:resource="#RelationshipXref1254"/>
    <bp:xref rdf:resource="#RelationshipXref3257"/>
  </bp:Catalysis>
  <bp:Catalysis rdf:ID="Catalysis2431">
    <bp:controlType rdf:datatype="http://www.w3.org/2001/XMLSchema#string">ACTIVATION</bp:controlType>
    <bp:controlled rdf:resource="#BiochemicalReaction4385"/>
    <bp:controller rdf:resource="#Complex4227"/>
    <bp:dataSource rdf:resource="#Provenance1"/>
    <bp:xref rdf:resource="#RelationshipXref870"/>
    <bp:xref rdf:resource="#RelationshipXref3320"/>
  </bp:Catalysis>
  <bp:Catalysis rdf:ID="Catalysis2432">
    <bp:controlType rdf:datatype="http://www.w3.org/2001/XMLSchema#string">ACTIVATION</bp:controlType>
    <bp:controlled rdf:resource="#BiochemicalReaction4386"/>
    <bp:controller rdf:resource="#Complex4169"/>
    <bp:dataSource rdf:resource="#Provenance1"/>
    <bp:xref rdf:resource="#RelationshipXref870"/>
    <bp:xref rdf:resource="#RelationshipXref3300"/>
  </bp:Catalysis>
  <bp:Catalysis rdf:ID="Catalysis2433">
    <bp:controlType rdf:datatype="http://www.w3.org/2001/XMLSchema#string">ACTIVATION</bp:controlType>
    <bp:controlled rdf:resource="#BiochemicalReaction4387"/>
    <bp:controller rdf:resource="#Complex4227"/>
    <bp:dataSource rdf:resource="#Provenance1"/>
    <bp:xref rdf:resource="#RelationshipXref870"/>
    <bp:xref rdf:resource="#RelationshipXref3320"/>
  </bp:Catalysis>
  <bp:Catalysis rdf:ID="Catalysis2434">
    <bp:controlType rdf:datatype="http://www.w3.org/2001/XMLSchema#string">ACTIVATION</bp:controlType>
    <bp:controlled rdf:resource="#BiochemicalReaction4388"/>
    <bp:controller rdf:resource="#Complex4227"/>
    <bp:dataSource rdf:resource="#Provenance1"/>
    <bp:xref rdf:resource="#RelationshipXref870"/>
    <bp:xref rdf:resource="#RelationshipXref3320"/>
  </bp:Catalysis>
  <bp:Catalysis rdf:ID="Catalysis2435">
    <bp:controlType rdf:datatype="http://www.w3.org/2001/XMLSchema#string">ACTIVATION</bp:controlType>
    <bp:controlled rdf:resource="#BiochemicalReaction4389"/>
    <bp:controller rdf:resource="#Complex4227"/>
    <bp:dataSource rdf:resource="#Provenance1"/>
    <bp:xref rdf:resource="#RelationshipXref870"/>
    <bp:xref rdf:resource="#RelationshipXref3320"/>
  </bp:Catalysis>
  <bp:Catalysis rdf:ID="Catalysis2436">
    <bp:controlType rdf:datatype="http://www.w3.org/2001/XMLSchema#string">ACTIVATION</bp:controlType>
    <bp:controlled rdf:resource="#BiochemicalReaction4390"/>
    <bp:controller rdf:resource="#PhysicalEntity561"/>
    <bp:dataSource rdf:resource="#Provenance1"/>
    <bp:xref rdf:resource="#RelationshipXref870"/>
    <bp:xref rdf:resource="#RelationshipXref3321"/>
  </bp:Catalysis>
  <bp:Catalysis rdf:ID="Catalysis2437">
    <bp:controlType rdf:datatype="http://www.w3.org/2001/XMLSchema#string">ACTIVATION</bp:controlType>
    <bp:controlled rdf:resource="#BiochemicalReaction4391"/>
    <bp:controller rdf:resource="#PhysicalEntity562"/>
    <bp:dataSource rdf:resource="#Provenance1"/>
    <bp:xref rdf:resource="#RelationshipXref870"/>
    <bp:xref rdf:resource="#RelationshipXref3322"/>
  </bp:Catalysis>
  <bp:Catalysis rdf:ID="Catalysis2438">
    <bp:controlType rdf:datatype="http://www.w3.org/2001/XMLSchema#string">ACTIVATION</bp:controlType>
    <bp:controlled rdf:resource="#BiochemicalReaction4392"/>
    <bp:controller rdf:resource="#PhysicalEntity563"/>
    <bp:dataSource rdf:resource="#Provenance1"/>
    <bp:xref rdf:resource="#RelationshipXref870"/>
    <bp:xref rdf:resource="#RelationshipXref3323"/>
  </bp:Catalysis>
  <bp:Catalysis rdf:ID="Catalysis2439">
    <bp:controlType rdf:datatype="http://www.w3.org/2001/XMLSchema#string">ACTIVATION</bp:controlType>
    <bp:controlled rdf:resource="#BiochemicalReaction4393"/>
    <bp:controller rdf:resource="#PhysicalEntity564"/>
    <bp:dataSource rdf:resource="#Provenance1"/>
    <bp:xref rdf:resource="#RelationshipXref870"/>
    <bp:xref rdf:resource="#RelationshipXref3324"/>
  </bp:Catalysis>
  <bp:Catalysis rdf:ID="Catalysis2440">
    <bp:controlType rdf:datatype="http://www.w3.org/2001/XMLSchema#string">ACTIVATION</bp:controlType>
    <bp:controlled rdf:resource="#BiochemicalReaction4394"/>
    <bp:controller rdf:resource="#PhysicalEntity565"/>
    <bp:dataSource rdf:resource="#Provenance1"/>
    <bp:xref rdf:resource="#RelationshipXref870"/>
    <bp:xref rdf:resource="#RelationshipXref3325"/>
  </bp:Catalysis>
  <bp:Catalysis rdf:ID="Catalysis2457">
    <bp:controlType rdf:datatype="http://www.w3.org/2001/XMLSchema#string">ACTIVATION</bp:controlType>
    <bp:controlled rdf:resource="#BiochemicalReaction4415"/>
    <bp:controller rdf:resource="#Complex4238"/>
    <bp:dataSource rdf:resource="#Provenance1"/>
    <bp:xref rdf:resource="#RelationshipXref870"/>
    <bp:xref rdf:resource="#RelationshipXref3331"/>
  </bp:Catalysis>
  <bp:Catalysis rdf:ID="Catalysis2458">
    <bp:controlType rdf:datatype="http://www.w3.org/2001/XMLSchema#string">ACTIVATION</bp:controlType>
    <bp:controlled rdf:resource="#BiochemicalReaction4416"/>
    <bp:controller rdf:resource="#Complex4238"/>
    <bp:dataSource rdf:resource="#Provenance1"/>
    <bp:xref rdf:resource="#RelationshipXref870"/>
    <bp:xref rdf:resource="#RelationshipXref3331"/>
  </bp:Catalysis>
  <bp:Catalysis rdf:ID="Catalysis2459">
    <bp:controlType rdf:datatype="http://www.w3.org/2001/XMLSchema#string">ACTIVATION</bp:controlType>
    <bp:controlled rdf:resource="#BiochemicalReaction4421"/>
    <bp:controller rdf:resource="#Complex4242"/>
    <bp:dataSource rdf:resource="#Provenance1"/>
    <bp:xref rdf:resource="#RelationshipXref3332"/>
    <bp:xref rdf:resource="#RelationshipXref3333"/>
  </bp:Catalysis>
  <bp:Catalysis rdf:ID="Catalysis254">
    <bp:controlType rdf:datatype="http://www.w3.org/2001/XMLSchema#string">ACTIVATION</bp:controlType>
    <bp:controlled rdf:resource="#BiochemicalReaction301"/>
    <bp:controller rdf:resource="#Complex306"/>
    <bp:dataSource rdf:resource="#Provenance1"/>
    <bp:xref rdf:resource="#RelationshipXref306"/>
    <bp:xref rdf:resource="#RelationshipXref307"/>
  </bp:Catalysis>
  <bp:Catalysis rdf:ID="Catalysis258">
    <bp:controlType rdf:datatype="http://www.w3.org/2001/XMLSchema#string">ACTIVATION</bp:controlType>
    <bp:controlled rdf:resource="#BiochemicalReaction305"/>
    <bp:controller rdf:resource="#Protein839"/>
    <bp:dataSource rdf:resource="#Provenance1"/>
    <bp:xref rdf:resource="#RelationshipXref348"/>
    <bp:xref rdf:resource="#RelationshipXref349"/>
  </bp:Catalysis>
  <bp:Catalysis rdf:ID="Catalysis259">
    <bp:controlType rdf:datatype="http://www.w3.org/2001/XMLSchema#string">ACTIVATION</bp:controlType>
    <bp:controlled rdf:resource="#BiochemicalReaction306"/>
    <bp:controller rdf:resource="#Protein840"/>
    <bp:dataSource rdf:resource="#Provenance1"/>
    <bp:xref rdf:resource="#RelationshipXref350"/>
    <bp:xref rdf:resource="#RelationshipXref351"/>
  </bp:Catalysis>
  <bp:Catalysis rdf:ID="Catalysis260">
    <bp:controlType rdf:datatype="http://www.w3.org/2001/XMLSchema#string">ACTIVATION</bp:controlType>
    <bp:controlled rdf:resource="#BiochemicalReaction307"/>
    <bp:controller rdf:resource="#Complex357"/>
    <bp:dataSource rdf:resource="#Provenance1"/>
    <bp:xref rdf:resource="#RelationshipXref352"/>
    <bp:xref rdf:resource="#RelationshipXref353"/>
  </bp:Catalysis>
  <bp:Catalysis rdf:ID="Catalysis261">
    <bp:controlType rdf:datatype="http://www.w3.org/2001/XMLSchema#string">ACTIVATION</bp:controlType>
    <bp:controlled rdf:resource="#BiochemicalReaction308"/>
    <bp:controller rdf:resource="#Complex358"/>
    <bp:dataSource rdf:resource="#Provenance1"/>
    <bp:xref rdf:resource="#RelationshipXref355"/>
    <bp:xref rdf:resource="#RelationshipXref356"/>
  </bp:Catalysis>
  <bp:Catalysis rdf:ID="Catalysis262">
    <bp:controlType rdf:datatype="http://www.w3.org/2001/XMLSchema#string">ACTIVATION</bp:controlType>
    <bp:controlled rdf:resource="#BiochemicalReaction309"/>
    <bp:controller rdf:resource="#Protein843"/>
    <bp:dataSource rdf:resource="#Provenance1"/>
    <bp:xref rdf:resource="#RelationshipXref357"/>
    <bp:xref rdf:resource="#RelationshipXref358"/>
  </bp:Catalysis>
  <bp:Catalysis rdf:ID="Catalysis263">
    <bp:controlType rdf:datatype="http://www.w3.org/2001/XMLSchema#string">ACTIVATION</bp:controlType>
    <bp:controlled rdf:resource="#BiochemicalReaction310"/>
    <bp:controller rdf:resource="#Complex361"/>
    <bp:dataSource rdf:resource="#Provenance1"/>
    <bp:xref rdf:resource="#RelationshipXref359"/>
    <bp:xref rdf:resource="#RelationshipXref360"/>
  </bp:Catalysis>
  <bp:Catalysis rdf:ID="Catalysis264">
    <bp:controlType rdf:datatype="http://www.w3.org/2001/XMLSchema#string">ACTIVATION</bp:controlType>
    <bp:controlled rdf:resource="#BiochemicalReaction311"/>
    <bp:controller rdf:resource="#Complex362"/>
    <bp:dataSource rdf:resource="#Provenance1"/>
    <bp:xref rdf:resource="#RelationshipXref361"/>
    <bp:xref rdf:resource="#RelationshipXref362"/>
  </bp:Catalysis>
  <bp:Catalysis rdf:ID="Catalysis266">
    <bp:controlType rdf:datatype="http://www.w3.org/2001/XMLSchema#string">ACTIVATION</bp:controlType>
    <bp:controlled rdf:resource="#BiochemicalReaction313"/>
    <bp:controller rdf:resource="#Complex363"/>
    <bp:dataSource rdf:resource="#Provenance1"/>
    <bp:xref rdf:resource="#RelationshipXref363"/>
    <bp:xref rdf:resource="#RelationshipXref364"/>
  </bp:Catalysis>
  <bp:Catalysis rdf:ID="Catalysis268">
    <bp:controlType rdf:datatype="http://www.w3.org/2001/XMLSchema#string">ACTIVATION</bp:controlType>
    <bp:controlled rdf:resource="#BiochemicalReaction315"/>
    <bp:controller rdf:resource="#Protein847"/>
    <bp:dataSource rdf:resource="#Provenance1"/>
    <bp:xref rdf:resource="#RelationshipXref365"/>
    <bp:xref rdf:resource="#RelationshipXref366"/>
  </bp:Catalysis>
  <bp:Catalysis rdf:ID="Catalysis270">
    <bp:controlType rdf:datatype="http://www.w3.org/2001/XMLSchema#string">ACTIVATION</bp:controlType>
    <bp:controlled rdf:resource="#BiochemicalReaction317"/>
    <bp:controller rdf:resource="#Complex363"/>
    <bp:dataSource rdf:resource="#Provenance1"/>
    <bp:xref rdf:resource="#RelationshipXref363"/>
    <bp:xref rdf:resource="#RelationshipXref364"/>
  </bp:Catalysis>
  <bp:Catalysis rdf:ID="Catalysis272">
    <bp:controlType rdf:datatype="http://www.w3.org/2001/XMLSchema#string">ACTIVATION</bp:controlType>
    <bp:controlled rdf:resource="#BiochemicalReaction319"/>
    <bp:controller rdf:resource="#Protein848"/>
    <bp:dataSource rdf:resource="#Provenance1"/>
    <bp:xref rdf:resource="#RelationshipXref367"/>
    <bp:xref rdf:resource="#RelationshipXref368"/>
  </bp:Catalysis>
  <bp:Catalysis rdf:ID="Catalysis274">
    <bp:controlType rdf:datatype="http://www.w3.org/2001/XMLSchema#string">ACTIVATION</bp:controlType>
    <bp:controlled rdf:resource="#BiochemicalReaction321"/>
    <bp:controller rdf:resource="#Complex364"/>
    <bp:dataSource rdf:resource="#Provenance1"/>
    <bp:xref rdf:resource="#RelationshipXref370"/>
    <bp:xref rdf:resource="#RelationshipXref371"/>
  </bp:Catalysis>
  <bp:Catalysis rdf:ID="Catalysis275">
    <bp:controlType rdf:datatype="http://www.w3.org/2001/XMLSchema#string">ACTIVATION</bp:controlType>
    <bp:controlled rdf:resource="#BiochemicalReaction322"/>
    <bp:controller rdf:resource="#Complex365"/>
    <bp:dataSource rdf:resource="#Provenance1"/>
    <bp:xref rdf:resource="#RelationshipXref370"/>
    <bp:xref rdf:resource="#RelationshipXref372"/>
  </bp:Catalysis>
  <bp:Catalysis rdf:ID="Catalysis925">
    <bp:controlType rdf:datatype="http://www.w3.org/2001/XMLSchema#string">ACTIVATION</bp:controlType>
    <bp:controlled rdf:resource="#BiochemicalReaction1201"/>
    <bp:controller rdf:resource="#Complex803"/>
    <bp:dataSource rdf:resource="#Provenance1"/>
    <bp:xref rdf:resource="#RelationshipXref1262"/>
    <bp:xref rdf:resource="#RelationshipXref1263"/>
  </bp:Catalysis>
  <bp:Catalysis rdf:ID="Catalysis926">
    <bp:controlType rdf:datatype="http://www.w3.org/2001/XMLSchema#string">ACTIVATION</bp:controlType>
    <bp:controlled rdf:resource="#BiochemicalReaction1202"/>
    <bp:controller rdf:resource="#Protein427"/>
    <bp:dataSource rdf:resource="#Provenance1"/>
    <bp:xref rdf:resource="#RelationshipXref1264"/>
    <bp:xref rdf:resource="#RelationshipXref1265"/>
  </bp:Catalysis>
  <bp:Catalysis rdf:ID="Catalysis927">
    <bp:controlType rdf:datatype="http://www.w3.org/2001/XMLSchema#string">ACTIVATION</bp:controlType>
    <bp:controlled rdf:resource="#BiochemicalReaction1203"/>
    <bp:controller rdf:resource="#Complex810"/>
    <bp:dataSource rdf:resource="#Provenance1"/>
    <bp:xref rdf:resource="#RelationshipXref1266"/>
    <bp:xref rdf:resource="#RelationshipXref1267"/>
  </bp:Catalysis>
  <bp:Catalysis rdf:ID="Catalysis929">
    <bp:controlType rdf:datatype="http://www.w3.org/2001/XMLSchema#string">ACTIVATION</bp:controlType>
    <bp:controlled rdf:resource="#BiochemicalReaction1206"/>
    <bp:controller rdf:resource="#Complex824"/>
    <bp:dataSource rdf:resource="#Provenance1"/>
    <bp:xref rdf:resource="#RelationshipXref17"/>
    <bp:xref rdf:resource="#RelationshipXref1269"/>
  </bp:Catalysis>
  <bp:Catalysis rdf:ID="Catalysis981">
    <bp:controlType rdf:datatype="http://www.w3.org/2001/XMLSchema#string">ACTIVATION</bp:controlType>
    <bp:controlled rdf:resource="#BiochemicalReaction1291"/>
    <bp:controller rdf:resource="#Complex934"/>
    <bp:dataSource rdf:resource="#Provenance1"/>
    <bp:xref rdf:resource="#RelationshipXref1363"/>
    <bp:xref rdf:resource="#RelationshipXref1364"/>
  </bp:Catalysis>
  <bp:Catalysis rdf:ID="Catalysis982">
    <bp:controlType rdf:datatype="http://www.w3.org/2001/XMLSchema#string">ACTIVATION</bp:controlType>
    <bp:controlled rdf:resource="#BiochemicalReaction1292"/>
    <bp:controller rdf:resource="#Complex935"/>
    <bp:dataSource rdf:resource="#Provenance1"/>
    <bp:xref rdf:resource="#RelationshipXref1365"/>
    <bp:xref rdf:resource="#RelationshipXref1366"/>
  </bp:Catalysis>
  <bp:Catalysis rdf:ID="Catalysis985">
    <bp:controlType rdf:datatype="http://www.w3.org/2001/XMLSchema#string">ACTIVATION</bp:controlType>
    <bp:controlled rdf:resource="#BiochemicalReaction1302"/>
    <bp:controller rdf:resource="#Complex939"/>
    <bp:dataSource rdf:resource="#Provenance1"/>
    <bp:xref rdf:resource="#RelationshipXref1372"/>
    <bp:xref rdf:resource="#RelationshipXref1373"/>
  </bp:Catalysis>
  <bp:Catalysis rdf:ID="Catalysis986">
    <bp:controlType rdf:datatype="http://www.w3.org/2001/XMLSchema#string">ACTIVATION</bp:controlType>
    <bp:controlled rdf:resource="#BiochemicalReaction1303"/>
    <bp:controller rdf:resource="#Protein2635"/>
    <bp:dataSource rdf:resource="#Provenance1"/>
    <bp:xref rdf:resource="#RelationshipXref1374"/>
    <bp:xref rdf:resource="#RelationshipXref1375"/>
  </bp:Catalysis>
  <bp:Catalysis rdf:ID="Catalysis987">
    <bp:controlType rdf:datatype="http://www.w3.org/2001/XMLSchema#string">ACTIVATION</bp:controlType>
    <bp:controlled rdf:resource="#BiochemicalReaction1304"/>
    <bp:controller rdf:resource="#Protein2635"/>
    <bp:dataSource rdf:resource="#Provenance1"/>
    <bp:xref rdf:resource="#RelationshipXref1376"/>
    <bp:xref rdf:resource="#RelationshipXref1377"/>
  </bp:Catalysis>
  <bp:Catalysis rdf:ID="Catalysis988">
    <bp:controlType rdf:datatype="http://www.w3.org/2001/XMLSchema#string">ACTIVATION</bp:controlType>
    <bp:controlled rdf:resource="#BiochemicalReaction1305"/>
    <bp:controller rdf:resource="#Protein2636"/>
    <bp:dataSource rdf:resource="#Provenance1"/>
    <bp:xref rdf:resource="#RelationshipXref1378"/>
    <bp:xref rdf:resource="#RelationshipXref1379"/>
  </bp:Catalysis>
  <bp:Catalysis rdf:ID="Catalysis989">
    <bp:controlType rdf:datatype="http://www.w3.org/2001/XMLSchema#string">ACTIVATION</bp:controlType>
    <bp:controlled rdf:resource="#BiochemicalReaction1306"/>
    <bp:controller rdf:resource="#Protein2635"/>
    <bp:dataSource rdf:resource="#Provenance1"/>
    <bp:xref rdf:resource="#RelationshipXref1380"/>
    <bp:xref rdf:resource="#RelationshipXref1381"/>
  </bp:Catalysis>
  <bp:Catalysis rdf:ID="Catalysis990">
    <bp:controlType rdf:datatype="http://www.w3.org/2001/XMLSchema#string">ACTIVATION</bp:controlType>
    <bp:controlled rdf:resource="#BiochemicalReaction1307"/>
    <bp:controller rdf:resource="#Complex941"/>
    <bp:dataSource rdf:resource="#Provenance1"/>
    <bp:xref rdf:resource="#RelationshipXref1382"/>
    <bp:xref rdf:resource="#RelationshipXref1383"/>
  </bp:Catalysis>
  <bp:Catalysis rdf:ID="Catalysis991">
    <bp:controlType rdf:datatype="http://www.w3.org/2001/XMLSchema#string">ACTIVATION</bp:controlType>
    <bp:controlled rdf:resource="#BiochemicalReaction1308"/>
    <bp:controller rdf:resource="#Complex941"/>
    <bp:dataSource rdf:resource="#Provenance1"/>
    <bp:xref rdf:resource="#RelationshipXref1384"/>
    <bp:xref rdf:resource="#RelationshipXref1385"/>
  </bp:Catalysis>
  <bp:Catalysis rdf:ID="Catalysis992">
    <bp:controlType rdf:datatype="http://www.w3.org/2001/XMLSchema#string">ACTIVATION</bp:controlType>
    <bp:controlled rdf:resource="#BiochemicalReaction1309"/>
    <bp:controller rdf:resource="#Complex942"/>
    <bp:dataSource rdf:resource="#Provenance1"/>
    <bp:xref rdf:resource="#RelationshipXref1386"/>
    <bp:xref rdf:resource="#RelationshipXref1387"/>
  </bp:Catalysis>
  <bp:Catalysis rdf:ID="Catalysis993">
    <bp:controlType rdf:datatype="http://www.w3.org/2001/XMLSchema#string">ACTIVATION</bp:controlType>
    <bp:controlled rdf:resource="#BiochemicalReaction1310"/>
    <bp:controller rdf:resource="#Complex943"/>
    <bp:dataSource rdf:resource="#Provenance1"/>
    <bp:xref rdf:resource="#RelationshipXref1388"/>
    <bp:xref rdf:resource="#RelationshipXref1389"/>
  </bp:Catalysis>
  <bp:Catalysis rdf:ID="Catalysis994">
    <bp:controlType rdf:datatype="http://www.w3.org/2001/XMLSchema#string">ACTIVATION</bp:controlType>
    <bp:controlled rdf:resource="#BiochemicalReaction1311"/>
    <bp:controller rdf:resource="#Complex943"/>
    <bp:dataSource rdf:resource="#Provenance1"/>
    <bp:xref rdf:resource="#RelationshipXref1390"/>
    <bp:xref rdf:resource="#RelationshipXref1391"/>
  </bp:Catalysis>
  <bp:Catalysis rdf:ID="Catalysis995">
    <bp:controlType rdf:datatype="http://www.w3.org/2001/XMLSchema#string">ACTIVATION</bp:controlType>
    <bp:controlled rdf:resource="#BiochemicalReaction1312"/>
    <bp:controller rdf:resource="#Complex944"/>
    <bp:dataSource rdf:resource="#Provenance1"/>
    <bp:xref rdf:resource="#RelationshipXref1392"/>
    <bp:xref rdf:resource="#RelationshipXref1393"/>
  </bp:Catalysis>
  <bp:Catalysis rdf:ID="Catalysis996">
    <bp:controlType rdf:datatype="http://www.w3.org/2001/XMLSchema#string">ACTIVATION</bp:controlType>
    <bp:controlled rdf:resource="#BiochemicalReaction1313"/>
    <bp:controller rdf:resource="#Protein2642"/>
    <bp:dataSource rdf:resource="#Provenance1"/>
    <bp:xref rdf:resource="#RelationshipXref1394"/>
    <bp:xref rdf:resource="#RelationshipXref1395"/>
  </bp:Catalysis>
  <bp:Catalysis rdf:ID="Catalysis997">
    <bp:controlType rdf:datatype="http://www.w3.org/2001/XMLSchema#string">ACTIVATION</bp:controlType>
    <bp:controlled rdf:resource="#BiochemicalReaction1314"/>
    <bp:controller rdf:resource="#Complex947"/>
    <bp:dataSource rdf:resource="#Provenance1"/>
    <bp:xref rdf:resource="#RelationshipXref1396"/>
    <bp:xref rdf:resource="#RelationshipXref1397"/>
  </bp:Catalysis>
  <bp:Catalysis rdf:ID="Catalysis998">
    <bp:controlType rdf:datatype="http://www.w3.org/2001/XMLSchema#string">ACTIVATION</bp:controlType>
    <bp:controlled rdf:resource="#BiochemicalReaction1315"/>
    <bp:controller rdf:resource="#Complex942"/>
    <bp:dataSource rdf:resource="#Provenance1"/>
    <bp:xref rdf:resource="#RelationshipXref1386"/>
    <bp:xref rdf:resource="#RelationshipXref1387"/>
  </bp:Catalysis>
  <bp:CellularLocationVocabulary rdf:ID="CellularLocationVocabulary1">
    <bp:term rdf:datatype="http://www.w3.org/2001/XMLSchema#string">plasma membrane</bp:term>
    <bp:xref rdf:resource="#UnificationXref1"/>
  </bp:CellularLocationVocabulary>
  <bp:CellularLocationVocabulary rdf:ID="CellularLocationVocabulary10">
    <bp:term rdf:datatype="http://www.w3.org/2001/XMLSchema#string">mitochondrial matrix</bp:term>
    <bp:xref rdf:resource="#UnificationXref662"/>
  </bp:CellularLocationVocabulary>
  <bp:CellularLocationVocabulary rdf:ID="CellularLocationVocabulary2">
    <bp:term rdf:datatype="http://www.w3.org/2001/XMLSchema#string">extracellular region</bp:term>
    <bp:xref rdf:resource="#UnificationXref8"/>
  </bp:CellularLocationVocabulary>
  <bp:CellularLocationVocabulary rdf:ID="CellularLocationVocabulary22">
    <bp:term rdf:datatype="http://www.w3.org/2001/XMLSchema#string">mitochondrial inner membrane</bp:term>
    <bp:xref rdf:resource="#UnificationXref2858"/>
  </bp:CellularLocationVocabulary>
  <bp:CellularLocationVocabulary rdf:ID="CellularLocationVocabulary23">
    <bp:term rdf:datatype="http://www.w3.org/2001/XMLSchema#string">nuclear envelope</bp:term>
    <bp:xref rdf:resource="#UnificationXref3896"/>
  </bp:CellularLocationVocabulary>
  <bp:CellularLocationVocabulary rdf:ID="CellularLocationVocabulary3">
    <bp:term rdf:datatype="http://www.w3.org/2001/XMLSchema#string">nucleoplasm</bp:term>
    <bp:xref rdf:resource="#UnificationXref62"/>
  </bp:CellularLocationVocabulary>
  <bp:CellularLocationVocabulary rdf:ID="CellularLocationVocabulary35">
    <bp:term rdf:datatype="http://www.w3.org/2001/XMLSchema#string">mitochondrial intermembrane space</bp:term>
    <bp:xref rdf:resource="#UnificationXref8447"/>
  </bp:CellularLocationVocabulary>
  <bp:CellularLocationVocabulary rdf:ID="CellularLocationVocabulary36">
    <bp:term rdf:datatype="http://www.w3.org/2001/XMLSchema#string">peroxisomal matrix</bp:term>
    <bp:xref rdf:resource="#UnificationXref9018"/>
  </bp:CellularLocationVocabulary>
  <bp:CellularLocationVocabulary rdf:ID="CellularLocationVocabulary4">
    <bp:term rdf:datatype="http://www.w3.org/2001/XMLSchema#string">cytosol</bp:term>
    <bp:xref rdf:resource="#UnificationXref169"/>
  </bp:CellularLocationVocabulary>
  <bp:CellularLocationVocabulary rdf:ID="CellularLocationVocabulary40">
    <bp:term rdf:datatype="http://www.w3.org/2001/XMLSchema#string">secretory granule membrane</bp:term>
    <bp:xref rdf:resource="#UnificationXref14450"/>
  </bp:CellularLocationVocabulary>
  <bp:CellularLocationVocabulary rdf:ID="CellularLocationVocabulary41">
    <bp:term rdf:datatype="http://www.w3.org/2001/XMLSchema#string">secretory granule lumen</bp:term>
    <bp:xref rdf:resource="#UnificationXref14453"/>
  </bp:CellularLocationVocabulary>
  <bp:CellularLocationVocabulary rdf:ID="CellularLocationVocabulary9">
    <bp:term rdf:datatype="http://www.w3.org/2001/XMLSchema#string">mitochondrial outer membrane</bp:term>
    <bp:xref rdf:resource="#UnificationXref594"/>
  </bp:CellularLocationVocabulary>
  <bp:Complex rdf:ID="Complex1002">
    <bp:cellularLocation rdf:resource="#CellularLocationVocabulary4"/>
    <bp:comment rdf:datatype="http://www.w3.org/2001/XMLSchema#string">Reactome DB_ID: 71680</bp:comment>
    <bp:component rdf:resource="#SmallMolecule698"/>
    <bp:component rdf:resource="#Protein2706"/>
    <bp:componentStoichiometry rdf:resource="#Stoichiometry2486"/>
    <bp:componentStoichiometry rdf:resource="#Stoichiometry2487"/>
    <bp:dataSource rdf:resource="#Provenance1"/>
    <bp:displayName rdf:datatype="http://www.w3.org/2001/XMLSchema#string">2xGSR-2:2xFAD</bp:displayName>
    <bp:name rdf:datatype="http://www.w3.org/2001/XMLSchema#string">glutathione reductase holoenzyme</bp:name>
    <bp:xref rdf:resource="#UnificationXref16686"/>
    <bp:xref rdf:resource="#UnificationXref16687"/>
  </bp:Complex>
  <bp:Complex rdf:ID="Complex1004">
    <bp:cellularLocation rdf:resource="#CellularLocationVocabulary4"/>
    <bp:comment rdf:datatype="http://www.w3.org/2001/XMLSchema#string">Converted from EntitySet in Reactome</bp:comment>
    <bp:comment rdf:datatype="http://www.w3.org/2001/XMLSchema#string">Reactome DB_ID: 482610</bp:comment>
    <bp:dataSource rdf:resource="#Provenance1"/>
    <bp:displayName rdf:datatype="http://www.w3.org/2001/XMLSchema#string">nucleotide diphosphate kinase hexamer</bp:displayName>
    <bp:memberPhysicalEntity rdf:resource="#Complex1005"/>
    <bp:memberPhysicalEntity rdf:resource="#Complex1006"/>
    <bp:memberPhysicalEntity rdf:resource="#Complex1007"/>
    <bp:memberPhysicalEntity rdf:resource="#Complex1008"/>
    <bp:memberPhysicalEntity rdf:resource="#Complex1009"/>
    <bp:memberPhysicalEntity rdf:resource="#Complex1010"/>
    <bp:memberPhysicalEntity rdf:resource="#Complex1011"/>
    <bp:xref rdf:resource="#UnificationXref16733"/>
    <bp:xref rdf:resource="#UnificationXref16734"/>
  </bp:Complex>
  <bp:Complex rdf:ID="Complex1005">
    <bp:cellularLocation rdf:resource="#CellularLocationVocabulary4"/>
    <bp:comment rdf:datatype="http://www.w3.org/2001/XMLSchema#string">Reactome DB_ID: 482626</bp:comment>
    <bp:component rdf:resource="#Protein2707"/>
    <bp:component rdf:resource="#Protein2708"/>
    <bp:componentStoichiometry rdf:resource="#Stoichiometry2490"/>
    <bp:componentStoichiometry rdf:resource="#Stoichiometry2491"/>
    <bp:dataSource rdf:resource="#Provenance1"/>
    <bp:displayName rdf:datatype="http://www.w3.org/2001/XMLSchema#string">nucleoside diphosphate kinase 1A:5B heterohexamer</bp:displayName>
    <bp:xref rdf:resource="#UnificationXref16719"/>
    <bp:xref rdf:resource="#UnificationXref16720"/>
  </bp:Complex>
  <bp:Complex rdf:ID="Complex1006">
    <bp:cellularLocation rdf:resource="#CellularLocationVocabulary4"/>
    <bp:comment rdf:datatype="http://www.w3.org/2001/XMLSchema#string">Reactome DB_ID: 482614</bp:comment>
    <bp:component rdf:resource="#Protein2707"/>
    <bp:component rdf:resource="#Protein2708"/>
    <bp:componentStoichiometry rdf:resource="#Stoichiometry2492"/>
    <bp:componentStoichiometry rdf:resource="#Stoichiometry2493"/>
    <bp:dataSource rdf:resource="#Provenance1"/>
    <bp:displayName rdf:datatype="http://www.w3.org/2001/XMLSchema#string">nucleoside diphosphate kinase 2A:4B heterohexamer</bp:displayName>
    <bp:xref rdf:resource="#UnificationXref16721"/>
    <bp:xref rdf:resource="#UnificationXref16722"/>
  </bp:Complex>
  <bp:Complex rdf:ID="Complex1007">
    <bp:cellularLocation rdf:resource="#CellularLocationVocabulary4"/>
    <bp:comment rdf:datatype="http://www.w3.org/2001/XMLSchema#string">Reactome DB_ID: 74193</bp:comment>
    <bp:component rdf:resource="#Protein2707"/>
    <bp:component rdf:resource="#Protein2708"/>
    <bp:componentStoichiometry rdf:resource="#Stoichiometry2494"/>
    <bp:componentStoichiometry rdf:resource="#Stoichiometry2495"/>
    <bp:dataSource rdf:resource="#Provenance1"/>
    <bp:displayName rdf:datatype="http://www.w3.org/2001/XMLSchema#string">nucleoside diphosphate kinase 3A:3B heterohexamer</bp:displayName>
    <bp:xref rdf:resource="#UnificationXref16723"/>
    <bp:xref rdf:resource="#UnificationXref16724"/>
  </bp:Complex>
  <bp:Complex rdf:ID="Complex1008">
    <bp:cellularLocation rdf:resource="#CellularLocationVocabulary4"/>
    <bp:comment rdf:datatype="http://www.w3.org/2001/XMLSchema#string">Reactome DB_ID: 482623</bp:comment>
    <bp:component rdf:resource="#Protein2707"/>
    <bp:component rdf:resource="#Protein2708"/>
    <bp:componentStoichiometry rdf:resource="#Stoichiometry2496"/>
    <bp:componentStoichiometry rdf:resource="#Stoichiometry2497"/>
    <bp:dataSource rdf:resource="#Provenance1"/>
    <bp:displayName rdf:datatype="http://www.w3.org/2001/XMLSchema#string">nucleoside diphosphate kinase 4A:2B heterohexamer</bp:displayName>
    <bp:xref rdf:resource="#UnificationXref16725"/>
    <bp:xref rdf:resource="#UnificationXref16726"/>
  </bp:Complex>
  <bp:Complex rdf:ID="Complex1009">
    <bp:cellularLocation rdf:resource="#CellularLocationVocabulary4"/>
    <bp:comment rdf:datatype="http://www.w3.org/2001/XMLSchema#string">Reactome DB_ID: 482611</bp:comment>
    <bp:component rdf:resource="#Protein2707"/>
    <bp:component rdf:resource="#Protein2708"/>
    <bp:componentStoichiometry rdf:resource="#Stoichiometry2498"/>
    <bp:componentStoichiometry rdf:resource="#Stoichiometry2499"/>
    <bp:dataSource rdf:resource="#Provenance1"/>
    <bp:displayName rdf:datatype="http://www.w3.org/2001/XMLSchema#string">nucleoside diphosphate kinase 5A:1B heterohexamer</bp:displayName>
    <bp:xref rdf:resource="#UnificationXref16727"/>
    <bp:xref rdf:resource="#UnificationXref16728"/>
  </bp:Complex>
  <bp:Complex rdf:ID="Complex1010">
    <bp:cellularLocation rdf:resource="#CellularLocationVocabulary4"/>
    <bp:comment rdf:datatype="http://www.w3.org/2001/XMLSchema#string">Reactome DB_ID: 73542</bp:comment>
    <bp:component rdf:resource="#Protein2707"/>
    <bp:componentStoichiometry rdf:resource="#Stoichiometry2500"/>
    <bp:dataSource rdf:resource="#Provenance1"/>
    <bp:displayName rdf:datatype="http://www.w3.org/2001/XMLSchema#string">nucleoside diphosphate kinase A hexamer</bp:displayName>
    <bp:xref rdf:resource="#UnificationXref16729"/>
    <bp:xref rdf:resource="#UnificationXref16730"/>
  </bp:Complex>
  <bp:Complex rdf:ID="Complex1011">
    <bp:cellularLocation rdf:resource="#CellularLocationVocabulary4"/>
    <bp:comment rdf:datatype="http://www.w3.org/2001/XMLSchema#string">Reactome DB_ID: 110576</bp:comment>
    <bp:component rdf:resource="#Protein2708"/>
    <bp:componentStoichiometry rdf:resource="#Stoichiometry2501"/>
    <bp:dataSource rdf:resource="#Provenance1"/>
    <bp:displayName rdf:datatype="http://www.w3.org/2001/XMLSchema#string">nucleoside diphosphate kinase B hexamer</bp:displayName>
    <bp:xref rdf:resource="#UnificationXref16731"/>
    <bp:xref rdf:resource="#UnificationXref16732"/>
  </bp:Complex>
  <bp:Complex rdf:ID="Complex1369">
    <bp:cellularLocation rdf:resource="#CellularLocationVocabulary4"/>
    <bp:comment rdf:datatype="http://www.w3.org/2001/XMLSchema#string">Reactome DB_ID: 72499</bp:comment>
    <bp:component rdf:resource="#Protein3268"/>
    <bp:component rdf:resource="#Protein3269"/>
    <bp:component rdf:resource="#Protein3270"/>
    <bp:component rdf:resource="#Protein3271"/>
    <bp:component rdf:resource="#Protein3272"/>
    <bp:component rdf:resource="#Protein3273"/>
    <bp:component rdf:resource="#Protein3274"/>
    <bp:component rdf:resource="#Protein3275"/>
    <bp:component rdf:resource="#Rna1"/>
    <bp:component rdf:resource="#Rna2"/>
    <bp:component rdf:resource="#Protein3276"/>
    <bp:component rdf:resource="#Protein3277"/>
    <bp:component rdf:resource="#Protein3278"/>
    <bp:component rdf:resource="#Rna3"/>
    <bp:component rdf:resource="#Protein3279"/>
    <bp:component rdf:resource="#Protein3280"/>
    <bp:component rdf:resource="#Protein3281"/>
    <bp:component rdf:resource="#Protein3282"/>
    <bp:component rdf:resource="#Protein3283"/>
    <bp:component rdf:resource="#Protein3284"/>
    <bp:component rdf:resource="#Protein3285"/>
    <bp:component rdf:resource="#Protein3286"/>
    <bp:component rdf:resource="#Protein3287"/>
    <bp:component rdf:resource="#Protein3288"/>
    <bp:component rdf:resource="#Protein3289"/>
    <bp:component rdf:resource="#Protein3290"/>
    <bp:component rdf:resource="#Protein3291"/>
    <bp:component rdf:resource="#Protein3292"/>
    <bp:component rdf:resource="#Protein3293"/>
    <bp:component rdf:resource="#Protein3294"/>
    <bp:component rdf:resource="#Protein3295"/>
    <bp:component rdf:resource="#Protein3296"/>
    <bp:component rdf:resource="#Protein3297"/>
    <bp:component rdf:resource="#Protein3298"/>
    <bp:component rdf:resource="#Protein3299"/>
    <bp:component rdf:resource="#Protein3300"/>
    <bp:component rdf:resource="#Protein3301"/>
    <bp:component rdf:resource="#Protein3302"/>
    <bp:component rdf:resource="#Protein3303"/>
    <bp:component rdf:resource="#Protein3304"/>
    <bp:component rdf:resource="#Protein3305"/>
    <bp:component rdf:resource="#Protein3306"/>
    <bp:component rdf:resource="#Protein3307"/>
    <bp:component rdf:resource="#Protein3308"/>
    <bp:component rdf:resource="#Protein3309"/>
    <bp:component rdf:resource="#Protein3310"/>
    <bp:component rdf:resource="#Protein3311"/>
    <bp:component rdf:resource="#Protein3312"/>
    <bp:component rdf:resource="#Protein3313"/>
    <bp:component rdf:resource="#Protein3314"/>
    <bp:component rdf:resource="#Protein3315"/>
    <bp:component rdf:resource="#Protein3316"/>
    <bp:componentStoichiometry rdf:resource="#Stoichiometry3193"/>
    <bp:componentStoichiometry rdf:resource="#Stoichiometry3194"/>
    <bp:componentStoichiometry rdf:resource="#Stoichiometry3195"/>
    <bp:componentStoichiometry rdf:resource="#Stoichiometry3196"/>
    <bp:componentStoichiometry rdf:resource="#Stoichiometry3197"/>
    <bp:componentStoichiometry rdf:resource="#Stoichiometry3198"/>
    <bp:componentStoichiometry rdf:resource="#Stoichiometry3199"/>
    <bp:componentStoichiometry rdf:resource="#Stoichiometry3200"/>
    <bp:componentStoichiometry rdf:resource="#Stoichiometry3201"/>
    <bp:componentStoichiometry rdf:resource="#Stoichiometry3202"/>
    <bp:componentStoichiometry rdf:resource="#Stoichiometry3203"/>
    <bp:componentStoichiometry rdf:resource="#Stoichiometry3204"/>
    <bp:componentStoichiometry rdf:resource="#Stoichiometry3205"/>
    <bp:componentStoichiometry rdf:resource="#Stoichiometry3206"/>
    <bp:componentStoichiometry rdf:resource="#Stoichiometry3207"/>
    <bp:componentStoichiometry rdf:resource="#Stoichiometry3208"/>
    <bp:componentStoichiometry rdf:resource="#Stoichiometry3209"/>
    <bp:componentStoichiometry rdf:resource="#Stoichiometry3210"/>
    <bp:componentStoichiometry rdf:resource="#Stoichiometry3211"/>
    <bp:componentStoichiometry rdf:resource="#Stoichiometry3212"/>
    <bp:componentStoichiometry rdf:resource="#Stoichiometry3213"/>
    <bp:componentStoichiometry rdf:resource="#Stoichiometry3214"/>
    <bp:componentStoichiometry rdf:resource="#Stoichiometry3215"/>
    <bp:componentStoichiometry rdf:resource="#Stoichiometry3216"/>
    <bp:componentStoichiometry rdf:resource="#Stoichiometry3217"/>
    <bp:componentStoichiometry rdf:resource="#Stoichiometry3218"/>
    <bp:componentStoichiometry rdf:resource="#Stoichiometry3219"/>
    <bp:componentStoichiometry rdf:resource="#Stoichiometry3220"/>
    <bp:componentStoichiometry rdf:resource="#Stoichiometry3221"/>
    <bp:componentStoichiometry rdf:resource="#Stoichiometry3222"/>
    <bp:componentStoichiometry rdf:resource="#Stoichiometry3223"/>
    <bp:componentStoichiometry rdf:resource="#Stoichiometry3224"/>
    <bp:componentStoichiometry rdf:resource="#Stoichiometry3225"/>
    <bp:componentStoichiometry rdf:resource="#Stoichiometry3226"/>
    <bp:componentStoichiometry rdf:resource="#Stoichiometry3227"/>
    <bp:componentStoichiometry rdf:resource="#Stoichiometry3228"/>
    <bp:componentStoichiometry rdf:resource="#Stoichiometry3229"/>
    <bp:componentStoichiometry rdf:resource="#Stoichiometry3230"/>
    <bp:componentStoichiometry rdf:resource="#Stoichiometry3231"/>
    <bp:componentStoichiometry rdf:resource="#Stoichiometry3232"/>
    <bp:componentStoichiometry rdf:resource="#Stoichiometry3233"/>
    <bp:componentStoichiometry rdf:resource="#Stoichiometry3234"/>
    <bp:componentStoichiometry rdf:resource="#Stoichiometry3235"/>
    <bp:componentStoichiometry rdf:resource="#Stoichiometry3236"/>
    <bp:componentStoichiometry rdf:resource="#Stoichiometry3237"/>
    <bp:componentStoichiometry rdf:resource="#Stoichiometry3238"/>
    <bp:componentStoichiometry rdf:resource="#Stoichiometry3239"/>
    <bp:componentStoichiometry rdf:resource="#Stoichiometry3240"/>
    <bp:componentStoichiometry rdf:resource="#Stoichiometry3241"/>
    <bp:componentStoichiometry rdf:resource="#Stoichiometry3242"/>
    <bp:componentStoichiometry rdf:resource="#Stoichiometry3243"/>
    <bp:componentStoichiometry rdf:resource="#Stoichiometry3244"/>
    <bp:dataSource rdf:resource="#Provenance1"/>
    <bp:displayName rdf:datatype="http://www.w3.org/2001/XMLSchema#string">60S ribosomal complex</bp:displayName>
    <bp:xref rdf:resource="#UnificationXref21777"/>
    <bp:xref rdf:resource="#UnificationXref21778"/>
  </bp:Complex>
  <bp:Complex rdf:ID="Complex1370">
    <bp:cellularLocation rdf:resource="#CellularLocationVocabulary4"/>
    <bp:comment rdf:datatype="http://www.w3.org/2001/XMLSchema#string">Reactome DB_ID: 156817</bp:comment>
    <bp:component rdf:resource="#Protein3268"/>
    <bp:component rdf:resource="#Protein3269"/>
    <bp:component rdf:resource="#Protein3271"/>
    <bp:component rdf:resource="#Protein3272"/>
    <bp:component rdf:resource="#Protein3273"/>
    <bp:component rdf:resource="#Protein3274"/>
    <bp:component rdf:resource="#Protein3275"/>
    <bp:component rdf:resource="#Rna1"/>
    <bp:component rdf:resource="#Rna2"/>
    <bp:component rdf:resource="#Protein3276"/>
    <bp:component rdf:resource="#Protein3277"/>
    <bp:component rdf:resource="#Protein3278"/>
    <bp:component rdf:resource="#Rna3"/>
    <bp:component rdf:resource="#Protein3279"/>
    <bp:component rdf:resource="#Protein3280"/>
    <bp:component rdf:resource="#Protein3281"/>
    <bp:component rdf:resource="#Protein3282"/>
    <bp:component rdf:resource="#Protein3283"/>
    <bp:component rdf:resource="#Protein3284"/>
    <bp:component rdf:resource="#Protein3285"/>
    <bp:component rdf:resource="#Protein3286"/>
    <bp:component rdf:resource="#Protein3287"/>
    <bp:component rdf:resource="#Protein3288"/>
    <bp:component rdf:resource="#Protein3289"/>
    <bp:component rdf:resource="#Protein3290"/>
    <bp:component rdf:resource="#Protein3291"/>
    <bp:component rdf:resource="#Protein3292"/>
    <bp:component rdf:resource="#Protein3293"/>
    <bp:component rdf:resource="#Protein3294"/>
    <bp:component rdf:resource="#Protein3295"/>
    <bp:component rdf:resource="#Protein3296"/>
    <bp:component rdf:resource="#Protein3297"/>
    <bp:component rdf:resource="#Protein3298"/>
    <bp:component rdf:resource="#Protein3299"/>
    <bp:component rdf:resource="#Protein3300"/>
    <bp:component rdf:resource="#Protein3301"/>
    <bp:component rdf:resource="#Protein3302"/>
    <bp:component rdf:resource="#Protein3303"/>
    <bp:component rdf:resource="#Protein3304"/>
    <bp:component rdf:resource="#Protein3305"/>
    <bp:component rdf:resource="#Protein3306"/>
    <bp:component rdf:resource="#Protein3307"/>
    <bp:component rdf:resource="#Protein3308"/>
    <bp:component rdf:resource="#Protein3309"/>
    <bp:component rdf:resource="#Protein3310"/>
    <bp:component rdf:resource="#Protein3311"/>
    <bp:component rdf:resource="#Protein3312"/>
    <bp:component rdf:resource="#Protein3313"/>
    <bp:component rdf:resource="#Protein3314"/>
    <bp:component rdf:resource="#Protein3315"/>
    <bp:component rdf:resource="#Protein3316"/>
    <bp:componentStoichiometry rdf:resource="#Stoichiometry3245"/>
    <bp:componentStoichiometry rdf:resource="#Stoichiometry3246"/>
    <bp:componentStoichiometry rdf:resource="#Stoichiometry3247"/>
    <bp:componentStoichiometry rdf:resource="#Stoichiometry3248"/>
    <bp:componentStoichiometry rdf:resource="#Stoichiometry3249"/>
    <bp:componentStoichiometry rdf:resource="#Stoichiometry3250"/>
    <bp:componentStoichiometry rdf:resource="#Stoichiometry3251"/>
    <bp:componentStoichiometry rdf:resource="#Stoichiometry3252"/>
    <bp:componentStoichiometry rdf:resource="#Stoichiometry3253"/>
    <bp:componentStoichiometry rdf:resource="#Stoichiometry3254"/>
    <bp:componentStoichiometry rdf:resource="#Stoichiometry3255"/>
    <bp:componentStoichiometry rdf:resource="#Stoichiometry3256"/>
    <bp:componentStoichiometry rdf:resource="#Stoichiometry3257"/>
    <bp:componentStoichiometry rdf:resource="#Stoichiometry3258"/>
    <bp:componentStoichiometry rdf:resource="#Stoichiometry3259"/>
    <bp:componentStoichiometry rdf:resource="#Stoichiometry3260"/>
    <bp:componentStoichiometry rdf:resource="#Stoichiometry3261"/>
    <bp:componentStoichiometry rdf:resource="#Stoichiometry3262"/>
    <bp:componentStoichiometry rdf:resource="#Stoichiometry3263"/>
    <bp:componentStoichiometry rdf:resource="#Stoichiometry3264"/>
    <bp:componentStoichiometry rdf:resource="#Stoichiometry3265"/>
    <bp:componentStoichiometry rdf:resource="#Stoichiometry3266"/>
    <bp:componentStoichiometry rdf:resource="#Stoichiometry3267"/>
    <bp:componentStoichiometry rdf:resource="#Stoichiometry3268"/>
    <bp:componentStoichiometry rdf:resource="#Stoichiometry3269"/>
    <bp:componentStoichiometry rdf:resource="#Stoichiometry3270"/>
    <bp:componentStoichiometry rdf:resource="#Stoichiometry3271"/>
    <bp:componentStoichiometry rdf:resource="#Stoichiometry3272"/>
    <bp:componentStoichiometry rdf:resource="#Stoichiometry3273"/>
    <bp:componentStoichiometry rdf:resource="#Stoichiometry3274"/>
    <bp:componentStoichiometry rdf:resource="#Stoichiometry3275"/>
    <bp:componentStoichiometry rdf:resource="#Stoichiometry3276"/>
    <bp:componentStoichiometry rdf:resource="#Stoichiometry3277"/>
    <bp:componentStoichiometry rdf:resource="#Stoichiometry3278"/>
    <bp:componentStoichiometry rdf:resource="#Stoichiometry3279"/>
    <bp:componentStoichiometry rdf:resource="#Stoichiometry3280"/>
    <bp:componentStoichiometry rdf:resource="#Stoichiometry3281"/>
    <bp:componentStoichiometry rdf:resource="#Stoichiometry3282"/>
    <bp:componentStoichiometry rdf:resource="#Stoichiometry3283"/>
    <bp:componentStoichiometry rdf:resource="#Stoichiometry3284"/>
    <bp:componentStoichiometry rdf:resource="#Stoichiometry3285"/>
    <bp:componentStoichiometry rdf:resource="#Stoichiometry3286"/>
    <bp:componentStoichiometry rdf:resource="#Stoichiometry3287"/>
    <bp:componentStoichiometry rdf:resource="#Stoichiometry3288"/>
    <bp:componentStoichiometry rdf:resource="#Stoichiometry3289"/>
    <bp:componentStoichiometry rdf:resource="#Stoichiometry3290"/>
    <bp:componentStoichiometry rdf:resource="#Stoichiometry3291"/>
    <bp:componentStoichiometry rdf:resource="#Stoichiometry3292"/>
    <bp:componentStoichiometry rdf:resource="#Stoichiometry3293"/>
    <bp:componentStoichiometry rdf:resource="#Stoichiometry3294"/>
    <bp:componentStoichiometry rdf:resource="#Stoichiometry3295"/>
    <bp:dataSource rdf:resource="#Provenance1"/>
    <bp:displayName rdf:datatype="http://www.w3.org/2001/XMLSchema#string">60s ribosomal complex lacking L13a subunit</bp:displayName>
    <bp:xref rdf:resource="#UnificationXref21779"/>
    <bp:xref rdf:resource="#UnificationXref21780"/>
  </bp:Complex>
  <bp:Complex rdf:ID="Complex1371">
    <bp:cellularLocation rdf:resource="#CellularLocationVocabulary4"/>
    <bp:comment rdf:datatype="http://www.w3.org/2001/XMLSchema#string">Reactome DB_ID: 156804</bp:comment>
    <bp:component rdf:resource="#Protein3318"/>
    <bp:component rdf:resource="#Complex1372"/>
    <bp:component rdf:resource="#Protein3323"/>
    <bp:component rdf:resource="#Rna4"/>
    <bp:component rdf:resource="#Complex1374"/>
    <bp:component rdf:resource="#Protein3372"/>
    <bp:componentStoichiometry rdf:resource="#Stoichiometry3296"/>
    <bp:componentStoichiometry rdf:resource="#Stoichiometry3302"/>
    <bp:componentStoichiometry rdf:resource="#Stoichiometry3303"/>
    <bp:componentStoichiometry rdf:resource="#Stoichiometry3304"/>
    <bp:componentStoichiometry rdf:resource="#Stoichiometry3361"/>
    <bp:componentStoichiometry rdf:resource="#Stoichiometry3362"/>
    <bp:dataSource rdf:resource="#Provenance1"/>
    <bp:displayName rdf:datatype="http://www.w3.org/2001/XMLSchema#string">43S: Ceruloplasmin mRNA:eIF4F:eIF4B:eIF4H:PABP</bp:displayName>
    <bp:xref rdf:resource="#UnificationXref21977"/>
    <bp:xref rdf:resource="#UnificationXref21978"/>
  </bp:Complex>
  <bp:Complex rdf:ID="Complex1372">
    <bp:cellularLocation rdf:resource="#CellularLocationVocabulary4"/>
    <bp:comment rdf:datatype="http://www.w3.org/2001/XMLSchema#string">Reactome DB_ID: 72587</bp:comment>
    <bp:component rdf:resource="#Protein3319"/>
    <bp:component rdf:resource="#Protein3320"/>
    <bp:component rdf:resource="#Complex1373"/>
    <bp:componentStoichiometry rdf:resource="#Stoichiometry3297"/>
    <bp:componentStoichiometry rdf:resource="#Stoichiometry3298"/>
    <bp:componentStoichiometry rdf:resource="#Stoichiometry3301"/>
    <bp:dataSource rdf:resource="#Provenance1"/>
    <bp:displayName rdf:datatype="http://www.w3.org/2001/XMLSchema#string">eIF4F</bp:displayName>
    <bp:name rdf:datatype="http://www.w3.org/2001/XMLSchema#string">cap-binding complex</bp:name>
    <bp:xref rdf:resource="#UnificationXref21806"/>
    <bp:xref rdf:resource="#UnificationXref21807"/>
  </bp:Complex>
  <bp:Complex rdf:ID="Complex1373">
    <bp:cellularLocation rdf:resource="#CellularLocationVocabulary4"/>
    <bp:comment rdf:datatype="http://www.w3.org/2001/XMLSchema#string">Reactome DB_ID: 72576</bp:comment>
    <bp:component rdf:resource="#Protein3321"/>
    <bp:component rdf:resource="#Protein3322"/>
    <bp:componentStoichiometry rdf:resource="#Stoichiometry3299"/>
    <bp:componentStoichiometry rdf:resource="#Stoichiometry3300"/>
    <bp:dataSource rdf:resource="#Provenance1"/>
    <bp:displayName rdf:datatype="http://www.w3.org/2001/XMLSchema#string">eIF4A subunits complex</bp:displayName>
    <bp:xref rdf:resource="#UnificationXref21804"/>
    <bp:xref rdf:resource="#UnificationXref21805"/>
  </bp:Complex>
  <bp:Complex rdf:ID="Complex1374">
    <bp:cellularLocation rdf:resource="#CellularLocationVocabulary4"/>
    <bp:comment rdf:datatype="http://www.w3.org/2001/XMLSchema#string">Reactome DB_ID: 72571</bp:comment>
    <bp:component rdf:resource="#Complex1375"/>
    <bp:component rdf:resource="#Protein3357"/>
    <bp:component rdf:resource="#Complex1376"/>
    <bp:component rdf:resource="#Complex1379"/>
    <bp:componentStoichiometry rdf:resource="#Stoichiometry3339"/>
    <bp:componentStoichiometry rdf:resource="#Stoichiometry3340"/>
    <bp:componentStoichiometry rdf:resource="#Stoichiometry3348"/>
    <bp:componentStoichiometry rdf:resource="#Stoichiometry3360"/>
    <bp:dataSource rdf:resource="#Provenance1"/>
    <bp:displayName rdf:datatype="http://www.w3.org/2001/XMLSchema#string">43S complex</bp:displayName>
    <bp:name rdf:datatype="http://www.w3.org/2001/XMLSchema#string">eIF3:eIGF1A:40S:Met-tRNAi:eIF2:GTP</bp:name>
    <bp:xref rdf:resource="#UnificationXref21972"/>
    <bp:xref rdf:resource="#UnificationXref21973"/>
  </bp:Complex>
  <bp:Complex rdf:ID="Complex1375">
    <bp:cellularLocation rdf:resource="#CellularLocationVocabulary4"/>
    <bp:comment rdf:datatype="http://www.w3.org/2001/XMLSchema#string">Reactome DB_ID: 72392</bp:comment>
    <bp:component rdf:resource="#Protein3324"/>
    <bp:component rdf:resource="#Protein3325"/>
    <bp:component rdf:resource="#Protein3326"/>
    <bp:component rdf:resource="#Protein3327"/>
    <bp:component rdf:resource="#Protein3328"/>
    <bp:component rdf:resource="#Protein3329"/>
    <bp:component rdf:resource="#Protein3330"/>
    <bp:component rdf:resource="#Protein3331"/>
    <bp:component rdf:resource="#Protein3332"/>
    <bp:component rdf:resource="#Protein3333"/>
    <bp:component rdf:resource="#Rna5"/>
    <bp:component rdf:resource="#Protein3334"/>
    <bp:component rdf:resource="#Protein3335"/>
    <bp:component rdf:resource="#Protein3336"/>
    <bp:component rdf:resource="#Protein3337"/>
    <bp:component rdf:resource="#Protein3338"/>
    <bp:component rdf:resource="#Protein3339"/>
    <bp:component rdf:resource="#Protein3340"/>
    <bp:component rdf:resource="#Protein3341"/>
    <bp:component rdf:resource="#Protein3342"/>
    <bp:component rdf:resource="#Protein3343"/>
    <bp:component rdf:resource="#Protein3344"/>
    <bp:component rdf:resource="#Protein3345"/>
    <bp:component rdf:resource="#Protein3346"/>
    <bp:component rdf:resource="#Protein3347"/>
    <bp:component rdf:resource="#Protein3348"/>
    <bp:component rdf:resource="#Protein3349"/>
    <bp:component rdf:resource="#Protein3350"/>
    <bp:component rdf:resource="#Protein3351"/>
    <bp:component rdf:resource="#Protein3352"/>
    <bp:component rdf:resource="#Protein3353"/>
    <bp:component rdf:resource="#Protein3354"/>
    <bp:component rdf:resource="#Protein3355"/>
    <bp:component rdf:resource="#Protein3356"/>
    <bp:componentStoichiometry rdf:resource="#Stoichiometry3305"/>
    <bp:componentStoichiometry rdf:resource="#Stoichiometry3306"/>
    <bp:componentStoichiometry rdf:resource="#Stoichiometry3307"/>
    <bp:componentStoichiometry rdf:resource="#Stoichiometry3308"/>
    <bp:componentStoichiometry rdf:resource="#Stoichiometry3309"/>
    <bp:componentStoichiometry rdf:resource="#Stoichiometry3310"/>
    <bp:componentStoichiometry rdf:resource="#Stoichiometry3311"/>
    <bp:componentStoichiometry rdf:resource="#Stoichiometry3312"/>
    <bp:componentStoichiometry rdf:resource="#Stoichiometry3313"/>
    <bp:componentStoichiometry rdf:resource="#Stoichiometry3314"/>
    <bp:componentStoichiometry rdf:resource="#Stoichiometry3315"/>
    <bp:componentStoichiometry rdf:resource="#Stoichiometry3316"/>
    <bp:componentStoichiometry rdf:resource="#Stoichiometry3317"/>
    <bp:componentStoichiometry rdf:resource="#Stoichiometry3318"/>
    <bp:componentStoichiometry rdf:resource="#Stoichiometry3319"/>
    <bp:componentStoichiometry rdf:resource="#Stoichiometry3320"/>
    <bp:componentStoichiometry rdf:resource="#Stoichiometry3321"/>
    <bp:componentStoichiometry rdf:resource="#Stoichiometry3322"/>
    <bp:componentStoichiometry rdf:resource="#Stoichiometry3323"/>
    <bp:componentStoichiometry rdf:resource="#Stoichiometry3324"/>
    <bp:componentStoichiometry rdf:resource="#Stoichiometry3325"/>
    <bp:componentStoichiometry rdf:resource="#Stoichiometry3326"/>
    <bp:componentStoichiometry rdf:resource="#Stoichiometry3327"/>
    <bp:componentStoichiometry rdf:resource="#Stoichiometry3328"/>
    <bp:componentStoichiometry rdf:resource="#Stoichiometry3329"/>
    <bp:componentStoichiometry rdf:resource="#Stoichiometry3330"/>
    <bp:componentStoichiometry rdf:resource="#Stoichiometry3331"/>
    <bp:componentStoichiometry rdf:resource="#Stoichiometry3332"/>
    <bp:componentStoichiometry rdf:resource="#Stoichiometry3333"/>
    <bp:componentStoichiometry rdf:resource="#Stoichiometry3334"/>
    <bp:componentStoichiometry rdf:resource="#Stoichiometry3335"/>
    <bp:componentStoichiometry rdf:resource="#Stoichiometry3336"/>
    <bp:componentStoichiometry rdf:resource="#Stoichiometry3337"/>
    <bp:componentStoichiometry rdf:resource="#Stoichiometry3338"/>
    <bp:dataSource rdf:resource="#Provenance1"/>
    <bp:displayName rdf:datatype="http://www.w3.org/2001/XMLSchema#string">40S ribosomal complex</bp:displayName>
    <bp:xref rdf:resource="#UnificationXref21915"/>
    <bp:xref rdf:resource="#UnificationXref21916"/>
  </bp:Complex>
  <bp:Complex rdf:ID="Complex1376">
    <bp:cellularLocation rdf:resource="#CellularLocationVocabulary4"/>
    <bp:comment rdf:datatype="http://www.w3.org/2001/XMLSchema#string">Reactome DB_ID: 72532</bp:comment>
    <bp:component rdf:resource="#PhysicalEntity117"/>
    <bp:component rdf:resource="#Complex1377"/>
    <bp:componentStoichiometry rdf:resource="#Stoichiometry3341"/>
    <bp:componentStoichiometry rdf:resource="#Stoichiometry3347"/>
    <bp:dataSource rdf:resource="#Provenance1"/>
    <bp:displayName rdf:datatype="http://www.w3.org/2001/XMLSchema#string">ternary complex</bp:displayName>
    <bp:name rdf:datatype="http://www.w3.org/2001/XMLSchema#string">Met-tRNAi:eIF2:GTP</bp:name>
    <bp:xref rdf:resource="#UnificationXref21935"/>
    <bp:xref rdf:resource="#UnificationXref21936"/>
  </bp:Complex>
  <bp:Complex rdf:ID="Complex1377">
    <bp:cellularLocation rdf:resource="#CellularLocationVocabulary4"/>
    <bp:comment rdf:datatype="http://www.w3.org/2001/XMLSchema#string">Reactome DB_ID: 72531</bp:comment>
    <bp:component rdf:resource="#Complex1378"/>
    <bp:component rdf:resource="#SmallMolecule91"/>
    <bp:componentStoichiometry rdf:resource="#Stoichiometry3345"/>
    <bp:componentStoichiometry rdf:resource="#Stoichiometry3346"/>
    <bp:dataSource rdf:resource="#Provenance1"/>
    <bp:displayName rdf:datatype="http://www.w3.org/2001/XMLSchema#string">eIF2:GTP</bp:displayName>
    <bp:xref rdf:resource="#UnificationXref21933"/>
    <bp:xref rdf:resource="#UnificationXref21934"/>
  </bp:Complex>
  <bp:Complex rdf:ID="Complex1378">
    <bp:cellularLocation rdf:resource="#CellularLocationVocabulary4"/>
    <bp:comment rdf:datatype="http://www.w3.org/2001/XMLSchema#string">Reactome DB_ID: 72515</bp:comment>
    <bp:component rdf:resource="#Protein3358"/>
    <bp:component rdf:resource="#Protein3359"/>
    <bp:component rdf:resource="#Protein3360"/>
    <bp:componentStoichiometry rdf:resource="#Stoichiometry3342"/>
    <bp:componentStoichiometry rdf:resource="#Stoichiometry3343"/>
    <bp:componentStoichiometry rdf:resource="#Stoichiometry3344"/>
    <bp:dataSource rdf:resource="#Provenance1"/>
    <bp:displayName rdf:datatype="http://www.w3.org/2001/XMLSchema#string">MP</bp:displayName>
    <bp:name rdf:datatype="http://www.w3.org/2001/XMLSchema#string">EIF2S1:EIF2S2:EIF2S3</bp:name>
    <bp:name rdf:datatype="http://www.w3.org/2001/XMLSchema#string">eIF2 subunit complex</bp:name>
    <bp:xref rdf:resource="#UnificationXref21931"/>
    <bp:xref rdf:resource="#UnificationXref21932"/>
  </bp:Complex>
  <bp:Complex rdf:ID="Complex1379">
    <bp:cellularLocation rdf:resource="#CellularLocationVocabulary4"/>
    <bp:comment rdf:datatype="http://www.w3.org/2001/XMLSchema#string">Reactome DB_ID: 72555</bp:comment>
    <bp:component rdf:resource="#Protein3361"/>
    <bp:component rdf:resource="#Protein3362"/>
    <bp:component rdf:resource="#Protein3363"/>
    <bp:component rdf:resource="#Protein3364"/>
    <bp:component rdf:resource="#Protein3365"/>
    <bp:component rdf:resource="#Protein3366"/>
    <bp:component rdf:resource="#Protein3367"/>
    <bp:component rdf:resource="#Protein3368"/>
    <bp:component rdf:resource="#Protein3369"/>
    <bp:component rdf:resource="#Protein3370"/>
    <bp:component rdf:resource="#Protein3371"/>
    <bp:componentStoichiometry rdf:resource="#Stoichiometry3349"/>
    <bp:componentStoichiometry rdf:resource="#Stoichiometry3350"/>
    <bp:componentStoichiometry rdf:resource="#Stoichiometry3351"/>
    <bp:componentStoichiometry rdf:resource="#Stoichiometry3352"/>
    <bp:componentStoichiometry rdf:resource="#Stoichiometry3353"/>
    <bp:componentStoichiometry rdf:resource="#Stoichiometry3354"/>
    <bp:componentStoichiometry rdf:resource="#Stoichiometry3355"/>
    <bp:componentStoichiometry rdf:resource="#Stoichiometry3356"/>
    <bp:componentStoichiometry rdf:resource="#Stoichiometry3357"/>
    <bp:componentStoichiometry rdf:resource="#Stoichiometry3358"/>
    <bp:componentStoichiometry rdf:resource="#Stoichiometry3359"/>
    <bp:dataSource rdf:resource="#Provenance1"/>
    <bp:displayName rdf:datatype="http://www.w3.org/2001/XMLSchema#string">eIF3 subunits complex</bp:displayName>
    <bp:xref rdf:resource="#UnificationXref21970"/>
    <bp:xref rdf:resource="#UnificationXref21971"/>
  </bp:Complex>
  <bp:Complex rdf:ID="Complex1380">
    <bp:cellularLocation rdf:resource="#CellularLocationVocabulary4"/>
    <bp:comment rdf:datatype="http://www.w3.org/2001/XMLSchema#string">Reactome DB_ID: 156824</bp:comment>
    <bp:component rdf:resource="#Protein3317"/>
    <bp:component rdf:resource="#Complex1371"/>
    <bp:componentStoichiometry rdf:resource="#Stoichiometry3363"/>
    <bp:componentStoichiometry rdf:resource="#Stoichiometry3364"/>
    <bp:dataSource rdf:resource="#Provenance1"/>
    <bp:displayName rdf:datatype="http://www.w3.org/2001/XMLSchema#string">phospho-L13a associated wth the  3' UTR GAIT element of ceruloplasmin mRNA within  the translation initiation complex</bp:displayName>
    <bp:xref rdf:resource="#UnificationXref21979"/>
    <bp:xref rdf:resource="#UnificationXref21980"/>
  </bp:Complex>
  <bp:Complex rdf:ID="Complex17">
    <bp:cellularLocation rdf:resource="#CellularLocationVocabulary3"/>
    <bp:comment rdf:datatype="http://www.w3.org/2001/XMLSchema#string">Reactome DB_ID: 113719</bp:comment>
    <bp:component rdf:resource="#Complex18"/>
    <bp:component rdf:resource="#Complex19"/>
    <bp:component rdf:resource="#Complex21"/>
    <bp:component rdf:resource="#PhysicalEntity5"/>
    <bp:component rdf:resource="#Protein54"/>
    <bp:component rdf:resource="#SmallMolecule2"/>
    <bp:component rdf:resource="#Protein55"/>
    <bp:component rdf:resource="#Complex22"/>
    <bp:component rdf:resource="#Complex23"/>
    <bp:component rdf:resource="#Complex26"/>
    <bp:component rdf:resource="#Protein77"/>
    <bp:componentStoichiometry rdf:resource="#Stoichiometry35"/>
    <bp:componentStoichiometry rdf:resource="#Stoichiometry40"/>
    <bp:componentStoichiometry rdf:resource="#Stoichiometry43"/>
    <bp:componentStoichiometry rdf:resource="#Stoichiometry44"/>
    <bp:componentStoichiometry rdf:resource="#Stoichiometry45"/>
    <bp:componentStoichiometry rdf:resource="#Stoichiometry46"/>
    <bp:componentStoichiometry rdf:resource="#Stoichiometry47"/>
    <bp:componentStoichiometry rdf:resource="#Stoichiometry52"/>
    <bp:componentStoichiometry rdf:resource="#Stoichiometry69"/>
    <bp:componentStoichiometry rdf:resource="#Stoichiometry73"/>
    <bp:componentStoichiometry rdf:resource="#Stoichiometry74"/>
    <bp:dataSource rdf:resource="#Provenance1"/>
    <bp:displayName rdf:datatype="http://www.w3.org/2001/XMLSchema#string">Processive elongation complex</bp:displayName>
    <bp:xref rdf:resource="#UnificationXref324"/>
    <bp:xref rdf:resource="#UnificationXref325"/>
  </bp:Complex>
  <bp:Complex rdf:ID="Complex18">
    <bp:cellularLocation rdf:resource="#CellularLocationVocabulary3"/>
    <bp:comment rdf:datatype="http://www.w3.org/2001/XMLSchema#string">Reactome DB_ID: 112417</bp:comment>
    <bp:component rdf:resource="#Protein47"/>
    <bp:component rdf:resource="#Protein48"/>
    <bp:componentStoichiometry rdf:resource="#Stoichiometry33"/>
    <bp:componentStoichiometry rdf:resource="#Stoichiometry34"/>
    <bp:dataSource rdf:resource="#Provenance1"/>
    <bp:displayName rdf:datatype="http://www.w3.org/2001/XMLSchema#string">FACT complex</bp:displayName>
    <bp:xref rdf:resource="#UnificationXref203"/>
    <bp:xref rdf:resource="#UnificationXref204"/>
  </bp:Complex>
  <bp:Complex rdf:ID="Complex19">
    <bp:cellularLocation rdf:resource="#CellularLocationVocabulary3"/>
    <bp:comment rdf:datatype="http://www.w3.org/2001/XMLSchema#string">Reactome DB_ID: 112425</bp:comment>
    <bp:component rdf:resource="#Complex20"/>
    <bp:component rdf:resource="#Protein51"/>
    <bp:componentStoichiometry rdf:resource="#Stoichiometry38"/>
    <bp:componentStoichiometry rdf:resource="#Stoichiometry39"/>
    <bp:dataSource rdf:resource="#Provenance1"/>
    <bp:displayName rdf:datatype="http://www.w3.org/2001/XMLSchema#string">Elongin Complex</bp:displayName>
    <bp:xref rdf:resource="#UnificationXref216"/>
    <bp:xref rdf:resource="#UnificationXref217"/>
  </bp:Complex>
  <bp:Complex rdf:ID="Complex20">
    <bp:cellularLocation rdf:resource="#CellularLocationVocabulary3"/>
    <bp:comment rdf:datatype="http://www.w3.org/2001/XMLSchema#string">Reactome DB_ID: 112424</bp:comment>
    <bp:component rdf:resource="#Protein49"/>
    <bp:component rdf:resource="#Protein50"/>
    <bp:componentStoichiometry rdf:resource="#Stoichiometry36"/>
    <bp:componentStoichiometry rdf:resource="#Stoichiometry37"/>
    <bp:dataSource rdf:resource="#Provenance1"/>
    <bp:displayName rdf:datatype="http://www.w3.org/2001/XMLSchema#string">Elongin B:C complex</bp:displayName>
    <bp:xref rdf:resource="#UnificationXref211"/>
    <bp:xref rdf:resource="#UnificationXref212"/>
  </bp:Complex>
  <bp:Complex rdf:ID="Complex2061">
    <bp:cellularLocation rdf:resource="#CellularLocationVocabulary3"/>
    <bp:comment rdf:datatype="http://www.w3.org/2001/XMLSchema#string">Reactome DB_ID: 211238</bp:comment>
    <bp:component rdf:resource="#PhysicalEntity109"/>
    <bp:component rdf:resource="#Protein4657"/>
    <bp:componentStoichiometry rdf:resource="#Stoichiometry4894"/>
    <bp:componentStoichiometry rdf:resource="#Stoichiometry4895"/>
    <bp:dataSource rdf:resource="#Provenance1"/>
    <bp:displayName rdf:datatype="http://www.w3.org/2001/XMLSchema#string">Histone H1 bound chromatin DNA</bp:displayName>
    <bp:xref rdf:resource="#UnificationXref28505"/>
    <bp:xref rdf:resource="#UnificationXref28506"/>
  </bp:Complex>
  <bp:Complex rdf:ID="Complex21">
    <bp:cellularLocation rdf:resource="#CellularLocationVocabulary3"/>
    <bp:comment rdf:datatype="http://www.w3.org/2001/XMLSchema#string">Reactome DB_ID: 112420</bp:comment>
    <bp:component rdf:resource="#Protein52"/>
    <bp:component rdf:resource="#Protein53"/>
    <bp:componentStoichiometry rdf:resource="#Stoichiometry41"/>
    <bp:componentStoichiometry rdf:resource="#Stoichiometry42"/>
    <bp:dataSource rdf:resource="#Provenance1"/>
    <bp:displayName rdf:datatype="http://www.w3.org/2001/XMLSchema#string">DSIF complex</bp:displayName>
    <bp:xref rdf:resource="#UnificationXref225"/>
    <bp:xref rdf:resource="#UnificationXref226"/>
  </bp:Complex>
  <bp:Complex rdf:ID="Complex22">
    <bp:cellularLocation rdf:resource="#CellularLocationVocabulary3"/>
    <bp:comment rdf:datatype="http://www.w3.org/2001/XMLSchema#string">Reactome DB_ID: 112432</bp:comment>
    <bp:component rdf:resource="#Protein56"/>
    <bp:component rdf:resource="#Protein57"/>
    <bp:component rdf:resource="#Protein58"/>
    <bp:component rdf:resource="#Protein59"/>
    <bp:componentStoichiometry rdf:resource="#Stoichiometry48"/>
    <bp:componentStoichiometry rdf:resource="#Stoichiometry49"/>
    <bp:componentStoichiometry rdf:resource="#Stoichiometry50"/>
    <bp:componentStoichiometry rdf:resource="#Stoichiometry51"/>
    <bp:dataSource rdf:resource="#Provenance1"/>
    <bp:displayName rdf:datatype="http://www.w3.org/2001/XMLSchema#string">NELF complex</bp:displayName>
    <bp:xref rdf:resource="#UnificationXref260"/>
    <bp:xref rdf:resource="#UnificationXref261"/>
  </bp:Complex>
  <bp:Complex rdf:ID="Complex2203">
    <bp:cellularLocation rdf:resource="#CellularLocationVocabulary3"/>
    <bp:comment rdf:datatype="http://www.w3.org/2001/XMLSchema#string">Reactome DB_ID: 77088</bp:comment>
    <bp:component rdf:resource="#Protein4801"/>
    <bp:component rdf:resource="#Protein4802"/>
    <bp:componentStoichiometry rdf:resource="#Stoichiometry5613"/>
    <bp:componentStoichiometry rdf:resource="#Stoichiometry5614"/>
    <bp:dataSource rdf:resource="#Provenance1"/>
    <bp:displayName rdf:datatype="http://www.w3.org/2001/XMLSchema#string">Cap Binding Complex (CBC)</bp:displayName>
    <bp:xref rdf:resource="#UnificationXref29480"/>
    <bp:xref rdf:resource="#UnificationXref29481"/>
  </bp:Complex>
  <bp:Complex rdf:ID="Complex23">
    <bp:cellularLocation rdf:resource="#CellularLocationVocabulary3"/>
    <bp:comment rdf:datatype="http://www.w3.org/2001/XMLSchema#string">Reactome DB_ID: 113425</bp:comment>
    <bp:component rdf:resource="#Complex24"/>
    <bp:component rdf:resource="#Complex25"/>
    <bp:componentStoichiometry rdf:resource="#Stoichiometry65"/>
    <bp:componentStoichiometry rdf:resource="#Stoichiometry68"/>
    <bp:dataSource rdf:resource="#Provenance1"/>
    <bp:displayName rdf:datatype="http://www.w3.org/2001/XMLSchema#string">RNA Polymerase II holoenzyme complex (hyperphosphorylated):TFIIF complex</bp:displayName>
    <bp:xref rdf:resource="#UnificationXref308"/>
    <bp:xref rdf:resource="#UnificationXref309"/>
  </bp:Complex>
  <bp:Complex rdf:ID="Complex2347">
    <bp:cellularLocation rdf:resource="#CellularLocationVocabulary4"/>
    <bp:comment rdf:datatype="http://www.w3.org/2001/XMLSchema#string">Reactome DB_ID: 72500</bp:comment>
    <bp:component rdf:resource="#Complex1375"/>
    <bp:component rdf:resource="#Complex1369"/>
    <bp:componentStoichiometry rdf:resource="#Stoichiometry6162"/>
    <bp:componentStoichiometry rdf:resource="#Stoichiometry6163"/>
    <bp:dataSource rdf:resource="#Provenance1"/>
    <bp:displayName rdf:datatype="http://www.w3.org/2001/XMLSchema#string">80S ribosome</bp:displayName>
    <bp:name rdf:datatype="http://www.w3.org/2001/XMLSchema#string">80S monosome</bp:name>
    <bp:xref rdf:resource="#UnificationXref30732"/>
    <bp:xref rdf:resource="#UnificationXref30733"/>
  </bp:Complex>
  <bp:Complex rdf:ID="Complex24">
    <bp:cellularLocation rdf:resource="#CellularLocationVocabulary3"/>
    <bp:comment rdf:datatype="http://www.w3.org/2001/XMLSchema#string">Reactome DB_ID: 109909</bp:comment>
    <bp:component rdf:resource="#Protein60"/>
    <bp:component rdf:resource="#Protein61"/>
    <bp:component rdf:resource="#Protein62"/>
    <bp:component rdf:resource="#Protein63"/>
    <bp:component rdf:resource="#Protein64"/>
    <bp:component rdf:resource="#Protein65"/>
    <bp:component rdf:resource="#Protein66"/>
    <bp:component rdf:resource="#Protein67"/>
    <bp:component rdf:resource="#Protein68"/>
    <bp:component rdf:resource="#Protein69"/>
    <bp:component rdf:resource="#Protein70"/>
    <bp:component rdf:resource="#Protein71"/>
    <bp:componentStoichiometry rdf:resource="#Stoichiometry53"/>
    <bp:componentStoichiometry rdf:resource="#Stoichiometry54"/>
    <bp:componentStoichiometry rdf:resource="#Stoichiometry55"/>
    <bp:componentStoichiometry rdf:resource="#Stoichiometry56"/>
    <bp:componentStoichiometry rdf:resource="#Stoichiometry57"/>
    <bp:componentStoichiometry rdf:resource="#Stoichiometry58"/>
    <bp:componentStoichiometry rdf:resource="#Stoichiometry59"/>
    <bp:componentStoichiometry rdf:resource="#Stoichiometry60"/>
    <bp:componentStoichiometry rdf:resource="#Stoichiometry61"/>
    <bp:componentStoichiometry rdf:resource="#Stoichiometry62"/>
    <bp:componentStoichiometry rdf:resource="#Stoichiometry63"/>
    <bp:componentStoichiometry rdf:resource="#Stoichiometry64"/>
    <bp:dataSource rdf:resource="#Provenance1"/>
    <bp:displayName rdf:datatype="http://www.w3.org/2001/XMLSchema#string">RNA Polymerase II holoenzyme complex (hyperphosphorylated)</bp:displayName>
    <bp:xref rdf:resource="#UnificationXref298"/>
    <bp:xref rdf:resource="#UnificationXref299"/>
  </bp:Complex>
  <bp:Complex rdf:ID="Complex25">
    <bp:cellularLocation rdf:resource="#CellularLocationVocabulary3"/>
    <bp:comment rdf:datatype="http://www.w3.org/2001/XMLSchema#string">Reactome DB_ID: 109631</bp:comment>
    <bp:component rdf:resource="#Protein72"/>
    <bp:component rdf:resource="#Protein73"/>
    <bp:componentStoichiometry rdf:resource="#Stoichiometry66"/>
    <bp:componentStoichiometry rdf:resource="#Stoichiometry67"/>
    <bp:dataSource rdf:resource="#Provenance1"/>
    <bp:displayName rdf:datatype="http://www.w3.org/2001/XMLSchema#string">TFIIF</bp:displayName>
    <bp:xref rdf:resource="#UnificationXref306"/>
    <bp:xref rdf:resource="#UnificationXref307"/>
  </bp:Complex>
  <bp:Complex rdf:ID="Complex256">
    <bp:cellularLocation rdf:resource="#CellularLocationVocabulary23"/>
    <bp:comment rdf:datatype="http://www.w3.org/2001/XMLSchema#string">Reactome DB_ID: 157689</bp:comment>
    <bp:component rdf:resource="#Protein713"/>
    <bp:component rdf:resource="#Complex257"/>
    <bp:component rdf:resource="#Protein718"/>
    <bp:component rdf:resource="#Protein719"/>
    <bp:component rdf:resource="#Complex258"/>
    <bp:component rdf:resource="#Protein725"/>
    <bp:component rdf:resource="#Protein726"/>
    <bp:component rdf:resource="#Protein727"/>
    <bp:component rdf:resource="#Protein728"/>
    <bp:component rdf:resource="#Protein729"/>
    <bp:component rdf:resource="#Protein730"/>
    <bp:component rdf:resource="#Protein731"/>
    <bp:component rdf:resource="#Protein732"/>
    <bp:component rdf:resource="#Protein733"/>
    <bp:component rdf:resource="#Protein734"/>
    <bp:component rdf:resource="#Protein735"/>
    <bp:component rdf:resource="#Protein736"/>
    <bp:component rdf:resource="#Protein737"/>
    <bp:component rdf:resource="#Protein740"/>
    <bp:component rdf:resource="#Protein741"/>
    <bp:component rdf:resource="#Protein742"/>
    <bp:component rdf:resource="#Protein743"/>
    <bp:componentStoichiometry rdf:resource="#Stoichiometry623"/>
    <bp:componentStoichiometry rdf:resource="#Stoichiometry628"/>
    <bp:componentStoichiometry rdf:resource="#Stoichiometry629"/>
    <bp:componentStoichiometry rdf:resource="#Stoichiometry630"/>
    <bp:componentStoichiometry rdf:resource="#Stoichiometry636"/>
    <bp:componentStoichiometry rdf:resource="#Stoichiometry637"/>
    <bp:componentStoichiometry rdf:resource="#Stoichiometry638"/>
    <bp:componentStoichiometry rdf:resource="#Stoichiometry639"/>
    <bp:componentStoichiometry rdf:resource="#Stoichiometry640"/>
    <bp:componentStoichiometry rdf:resource="#Stoichiometry641"/>
    <bp:componentStoichiometry rdf:resource="#Stoichiometry642"/>
    <bp:componentStoichiometry rdf:resource="#Stoichiometry643"/>
    <bp:componentStoichiometry rdf:resource="#Stoichiometry644"/>
    <bp:componentStoichiometry rdf:resource="#Stoichiometry645"/>
    <bp:componentStoichiometry rdf:resource="#Stoichiometry646"/>
    <bp:componentStoichiometry rdf:resource="#Stoichiometry647"/>
    <bp:componentStoichiometry rdf:resource="#Stoichiometry648"/>
    <bp:componentStoichiometry rdf:resource="#Stoichiometry649"/>
    <bp:componentStoichiometry rdf:resource="#Stoichiometry650"/>
    <bp:componentStoichiometry rdf:resource="#Stoichiometry651"/>
    <bp:componentStoichiometry rdf:resource="#Stoichiometry652"/>
    <bp:componentStoichiometry rdf:resource="#Stoichiometry653"/>
    <bp:dataSource rdf:resource="#Provenance1"/>
    <bp:displayName rdf:datatype="http://www.w3.org/2001/XMLSchema#string">Nuclear Pore Complex (NPC)</bp:displayName>
    <bp:xref rdf:resource="#UnificationXref3993"/>
    <bp:xref rdf:resource="#UnificationXref3994"/>
  </bp:Complex>
  <bp:Complex rdf:ID="Complex257">
    <bp:cellularLocation rdf:resource="#CellularLocationVocabulary23"/>
    <bp:comment rdf:datatype="http://www.w3.org/2001/XMLSchema#string">Reactome DB_ID: 157712</bp:comment>
    <bp:component rdf:resource="#Protein714"/>
    <bp:component rdf:resource="#Protein715"/>
    <bp:component rdf:resource="#Protein716"/>
    <bp:component rdf:resource="#Protein717"/>
    <bp:componentStoichiometry rdf:resource="#Stoichiometry624"/>
    <bp:componentStoichiometry rdf:resource="#Stoichiometry625"/>
    <bp:componentStoichiometry rdf:resource="#Stoichiometry626"/>
    <bp:componentStoichiometry rdf:resource="#Stoichiometry627"/>
    <bp:dataSource rdf:resource="#Provenance1"/>
    <bp:displayName rdf:datatype="http://www.w3.org/2001/XMLSchema#string">Nup62 Complex</bp:displayName>
    <bp:xref rdf:resource="#UnificationXref3912"/>
    <bp:xref rdf:resource="#UnificationXref3913"/>
  </bp:Complex>
  <bp:Complex rdf:ID="Complex258">
    <bp:cellularLocation rdf:resource="#CellularLocationVocabulary23"/>
    <bp:comment rdf:datatype="http://www.w3.org/2001/XMLSchema#string">Reactome DB_ID: 157700</bp:comment>
    <bp:component rdf:resource="#Protein720"/>
    <bp:component rdf:resource="#Protein721"/>
    <bp:component rdf:resource="#Protein722"/>
    <bp:component rdf:resource="#Protein723"/>
    <bp:component rdf:resource="#Protein724"/>
    <bp:componentStoichiometry rdf:resource="#Stoichiometry631"/>
    <bp:componentStoichiometry rdf:resource="#Stoichiometry632"/>
    <bp:componentStoichiometry rdf:resource="#Stoichiometry633"/>
    <bp:componentStoichiometry rdf:resource="#Stoichiometry634"/>
    <bp:componentStoichiometry rdf:resource="#Stoichiometry635"/>
    <bp:dataSource rdf:resource="#Provenance1"/>
    <bp:displayName rdf:datatype="http://www.w3.org/2001/XMLSchema#string">Nup107 Complex</bp:displayName>
    <bp:xref rdf:resource="#UnificationXref3935"/>
    <bp:xref rdf:resource="#UnificationXref3936"/>
  </bp:Complex>
  <bp:Complex rdf:ID="Complex26">
    <bp:cellularLocation rdf:resource="#CellularLocationVocabulary3"/>
    <bp:comment rdf:datatype="http://www.w3.org/2001/XMLSchema#string">Reactome DB_ID: 112431</bp:comment>
    <bp:component rdf:resource="#Protein74"/>
    <bp:component rdf:resource="#Protein75"/>
    <bp:component rdf:resource="#Protein76"/>
    <bp:componentStoichiometry rdf:resource="#Stoichiometry70"/>
    <bp:componentStoichiometry rdf:resource="#Stoichiometry71"/>
    <bp:componentStoichiometry rdf:resource="#Stoichiometry72"/>
    <bp:dataSource rdf:resource="#Provenance1"/>
    <bp:displayName rdf:datatype="http://www.w3.org/2001/XMLSchema#string">P-TEFb complex</bp:displayName>
    <bp:xref rdf:resource="#UnificationXref319"/>
    <bp:xref rdf:resource="#UnificationXref320"/>
  </bp:Complex>
  <bp:Complex rdf:ID="Complex27">
    <bp:cellularLocation rdf:resource="#CellularLocationVocabulary3"/>
    <bp:comment rdf:datatype="http://www.w3.org/2001/XMLSchema#string">Reactome DB_ID: 113721</bp:comment>
    <bp:component rdf:resource="#Complex18"/>
    <bp:component rdf:resource="#Complex19"/>
    <bp:component rdf:resource="#Complex21"/>
    <bp:component rdf:resource="#PhysicalEntity5"/>
    <bp:component rdf:resource="#Protein54"/>
    <bp:component rdf:resource="#SmallMolecule2"/>
    <bp:component rdf:resource="#Protein55"/>
    <bp:component rdf:resource="#Complex22"/>
    <bp:component rdf:resource="#Complex23"/>
    <bp:component rdf:resource="#Complex26"/>
    <bp:component rdf:resource="#Protein77"/>
    <bp:componentStoichiometry rdf:resource="#Stoichiometry75"/>
    <bp:componentStoichiometry rdf:resource="#Stoichiometry76"/>
    <bp:componentStoichiometry rdf:resource="#Stoichiometry77"/>
    <bp:componentStoichiometry rdf:resource="#Stoichiometry78"/>
    <bp:componentStoichiometry rdf:resource="#Stoichiometry79"/>
    <bp:componentStoichiometry rdf:resource="#Stoichiometry80"/>
    <bp:componentStoichiometry rdf:resource="#Stoichiometry81"/>
    <bp:componentStoichiometry rdf:resource="#Stoichiometry82"/>
    <bp:componentStoichiometry rdf:resource="#Stoichiometry83"/>
    <bp:componentStoichiometry rdf:resource="#Stoichiometry84"/>
    <bp:componentStoichiometry rdf:resource="#Stoichiometry85"/>
    <bp:dataSource rdf:resource="#Provenance1"/>
    <bp:displayName rdf:datatype="http://www.w3.org/2001/XMLSchema#string">Arrested processive elongation complex</bp:displayName>
    <bp:xref rdf:resource="#UnificationXref326"/>
    <bp:xref rdf:resource="#UnificationXref327"/>
  </bp:Complex>
  <bp:Complex rdf:ID="Complex306">
    <bp:cellularLocation rdf:resource="#CellularLocationVocabulary4"/>
    <bp:comment rdf:datatype="http://www.w3.org/2001/XMLSchema#string">Converted from EntitySet in Reactome</bp:comment>
    <bp:comment rdf:datatype="http://www.w3.org/2001/XMLSchema#string">Reactome DB_ID: 453132</bp:comment>
    <bp:dataSource rdf:resource="#Provenance1"/>
    <bp:displayName rdf:datatype="http://www.w3.org/2001/XMLSchema#string">PGM1, PGM2</bp:displayName>
    <bp:memberPhysicalEntity rdf:resource="#Complex307"/>
    <bp:memberPhysicalEntity rdf:resource="#Complex308"/>
    <bp:name rdf:datatype="http://www.w3.org/2001/XMLSchema#string">PGM1:Mg2+, PGM2:Mg2+</bp:name>
    <bp:name rdf:datatype="http://www.w3.org/2001/XMLSchema#string">phosphoglucomutases 1, 2</bp:name>
    <bp:xref rdf:resource="#UnificationXref4451"/>
    <bp:xref rdf:resource="#UnificationXref4452"/>
  </bp:Complex>
  <bp:Complex rdf:ID="Complex307">
    <bp:cellularLocation rdf:resource="#CellularLocationVocabulary4"/>
    <bp:comment rdf:datatype="http://www.w3.org/2001/XMLSchema#string">Reactome DB_ID: 70218</bp:comment>
    <bp:component rdf:resource="#SmallMolecule318"/>
    <bp:component rdf:resource="#Protein799"/>
    <bp:componentStoichiometry rdf:resource="#Stoichiometry720"/>
    <bp:componentStoichiometry rdf:resource="#Stoichiometry721"/>
    <bp:dataSource rdf:resource="#Provenance1"/>
    <bp:displayName rdf:datatype="http://www.w3.org/2001/XMLSchema#string">PGM1:Mg++</bp:displayName>
    <bp:xref rdf:resource="#UnificationXref4444"/>
    <bp:xref rdf:resource="#UnificationXref4445"/>
  </bp:Complex>
  <bp:Complex rdf:ID="Complex308">
    <bp:cellularLocation rdf:resource="#CellularLocationVocabulary4"/>
    <bp:comment rdf:datatype="http://www.w3.org/2001/XMLSchema#string">Reactome DB_ID: 453137</bp:comment>
    <bp:component rdf:resource="#Protein800"/>
    <bp:component rdf:resource="#SmallMolecule318"/>
    <bp:componentStoichiometry rdf:resource="#Stoichiometry722"/>
    <bp:componentStoichiometry rdf:resource="#Stoichiometry723"/>
    <bp:dataSource rdf:resource="#Provenance1"/>
    <bp:displayName rdf:datatype="http://www.w3.org/2001/XMLSchema#string">PGM2:Mg++</bp:displayName>
    <bp:xref rdf:resource="#UnificationXref4449"/>
    <bp:xref rdf:resource="#UnificationXref4450"/>
  </bp:Complex>
  <bp:Complex rdf:ID="Complex357">
    <bp:cellularLocation rdf:resource="#CellularLocationVocabulary4"/>
    <bp:comment rdf:datatype="http://www.w3.org/2001/XMLSchema#string">Reactome DB_ID: 70363</bp:comment>
    <bp:component rdf:resource="#SmallMolecule314"/>
    <bp:component rdf:resource="#Protein841"/>
    <bp:componentStoichiometry rdf:resource="#Stoichiometry866"/>
    <bp:componentStoichiometry rdf:resource="#Stoichiometry867"/>
    <bp:dataSource rdf:resource="#Provenance1"/>
    <bp:displayName rdf:datatype="http://www.w3.org/2001/XMLSchema#string">GALE:NAD+ dimer</bp:displayName>
    <bp:xref rdf:resource="#UnificationXref4788"/>
    <bp:xref rdf:resource="#UnificationXref4789"/>
  </bp:Complex>
  <bp:Complex rdf:ID="Complex358">
    <bp:cellularLocation rdf:resource="#CellularLocationVocabulary4"/>
    <bp:comment rdf:datatype="http://www.w3.org/2001/XMLSchema#string">Converted from EntitySet in Reactome</bp:comment>
    <bp:comment rdf:datatype="http://www.w3.org/2001/XMLSchema#string">Reactome DB_ID: 464971</bp:comment>
    <bp:dataSource rdf:resource="#Provenance1"/>
    <bp:displayName rdf:datatype="http://www.w3.org/2001/XMLSchema#string">G6PD dimer and tetramer</bp:displayName>
    <bp:memberPhysicalEntity rdf:resource="#Complex359"/>
    <bp:memberPhysicalEntity rdf:resource="#Complex360"/>
    <bp:xref rdf:resource="#UnificationXref4810"/>
    <bp:xref rdf:resource="#UnificationXref4811"/>
  </bp:Complex>
  <bp:Complex rdf:ID="Complex359">
    <bp:cellularLocation rdf:resource="#CellularLocationVocabulary4"/>
    <bp:comment rdf:datatype="http://www.w3.org/2001/XMLSchema#string">Reactome DB_ID: 70373</bp:comment>
    <bp:component rdf:resource="#Protein842"/>
    <bp:component rdf:resource="#SmallMolecule345"/>
    <bp:componentStoichiometry rdf:resource="#Stoichiometry868"/>
    <bp:componentStoichiometry rdf:resource="#Stoichiometry869"/>
    <bp:dataSource rdf:resource="#Provenance1"/>
    <bp:displayName rdf:datatype="http://www.w3.org/2001/XMLSchema#string">G6PD dimer</bp:displayName>
    <bp:name rdf:datatype="http://www.w3.org/2001/XMLSchema#string">glucose-6-phosphate 1-dehydrogenase dimer</bp:name>
    <bp:xref rdf:resource="#UnificationXref4806"/>
    <bp:xref rdf:resource="#UnificationXref4807"/>
  </bp:Complex>
  <bp:Complex rdf:ID="Complex360">
    <bp:cellularLocation rdf:resource="#CellularLocationVocabulary4"/>
    <bp:comment rdf:datatype="http://www.w3.org/2001/XMLSchema#string">Reactome DB_ID: 70375</bp:comment>
    <bp:component rdf:resource="#Protein842"/>
    <bp:component rdf:resource="#SmallMolecule345"/>
    <bp:componentStoichiometry rdf:resource="#Stoichiometry870"/>
    <bp:componentStoichiometry rdf:resource="#Stoichiometry871"/>
    <bp:dataSource rdf:resource="#Provenance1"/>
    <bp:displayName rdf:datatype="http://www.w3.org/2001/XMLSchema#string">G6PD tetramer</bp:displayName>
    <bp:name rdf:datatype="http://www.w3.org/2001/XMLSchema#string">glucose-6-phosphate 1-dehydrogenase tetramer</bp:name>
    <bp:xref rdf:resource="#UnificationXref4808"/>
    <bp:xref rdf:resource="#UnificationXref4809"/>
  </bp:Complex>
  <bp:Complex rdf:ID="Complex361">
    <bp:cellularLocation rdf:resource="#CellularLocationVocabulary4"/>
    <bp:comment rdf:datatype="http://www.w3.org/2001/XMLSchema#string">Reactome DB_ID: 467365</bp:comment>
    <bp:component rdf:resource="#Protein844"/>
    <bp:componentStoichiometry rdf:resource="#Stoichiometry872"/>
    <bp:dataSource rdf:resource="#Provenance1"/>
    <bp:displayName rdf:datatype="http://www.w3.org/2001/XMLSchema#string">PGD dimer</bp:displayName>
    <bp:xref rdf:resource="#UnificationXref4828"/>
    <bp:xref rdf:resource="#UnificationXref4829"/>
  </bp:Complex>
  <bp:Complex rdf:ID="Complex362">
    <bp:cellularLocation rdf:resource="#CellularLocationVocabulary4"/>
    <bp:comment rdf:datatype="http://www.w3.org/2001/XMLSchema#string">Reactome DB_ID: 467361</bp:comment>
    <bp:component rdf:resource="#Protein845"/>
    <bp:componentStoichiometry rdf:resource="#Stoichiometry873"/>
    <bp:dataSource rdf:resource="#Provenance1"/>
    <bp:displayName rdf:datatype="http://www.w3.org/2001/XMLSchema#string">RPE dimer</bp:displayName>
    <bp:xref rdf:resource="#UnificationXref4838"/>
    <bp:xref rdf:resource="#UnificationXref4839"/>
  </bp:Complex>
  <bp:Complex rdf:ID="Complex363">
    <bp:cellularLocation rdf:resource="#CellularLocationVocabulary4"/>
    <bp:comment rdf:datatype="http://www.w3.org/2001/XMLSchema#string">Reactome DB_ID: 71322</bp:comment>
    <bp:component rdf:resource="#SmallMolecule318"/>
    <bp:component rdf:resource="#SmallMolecule353"/>
    <bp:component rdf:resource="#Protein846"/>
    <bp:componentStoichiometry rdf:resource="#Stoichiometry874"/>
    <bp:componentStoichiometry rdf:resource="#Stoichiometry875"/>
    <bp:componentStoichiometry rdf:resource="#Stoichiometry876"/>
    <bp:dataSource rdf:resource="#Provenance1"/>
    <bp:displayName rdf:datatype="http://www.w3.org/2001/XMLSchema#string">transketolase dimer</bp:displayName>
    <bp:xref rdf:resource="#UnificationXref4856"/>
    <bp:xref rdf:resource="#UnificationXref4857"/>
  </bp:Complex>
  <bp:Complex rdf:ID="Complex364">
    <bp:cellularLocation rdf:resource="#CellularLocationVocabulary4"/>
    <bp:comment rdf:datatype="http://www.w3.org/2001/XMLSchema#string">Reactome DB_ID: 73485</bp:comment>
    <bp:component rdf:resource="#Protein849"/>
    <bp:componentStoichiometry rdf:resource="#Stoichiometry877"/>
    <bp:dataSource rdf:resource="#Provenance1"/>
    <bp:displayName rdf:datatype="http://www.w3.org/2001/XMLSchema#string">phosphoribosyl pyrophosphate synthetase 1 holoenzyme</bp:displayName>
    <bp:xref rdf:resource="#UnificationXref4897"/>
    <bp:xref rdf:resource="#UnificationXref4898"/>
  </bp:Complex>
  <bp:Complex rdf:ID="Complex365">
    <bp:cellularLocation rdf:resource="#CellularLocationVocabulary4"/>
    <bp:comment rdf:datatype="http://www.w3.org/2001/XMLSchema#string">Converted from EntitySet in Reactome</bp:comment>
    <bp:comment rdf:datatype="http://www.w3.org/2001/XMLSchema#string">Reactome DB_ID: 189812</bp:comment>
    <bp:dataSource rdf:resource="#Provenance1"/>
    <bp:displayName rdf:datatype="http://www.w3.org/2001/XMLSchema#string">phosphoribosyl pyrophosphate synthetase holoenzyme</bp:displayName>
    <bp:memberPhysicalEntity rdf:resource="#Complex364"/>
    <bp:memberPhysicalEntity rdf:resource="#Complex366"/>
    <bp:memberPhysicalEntity rdf:resource="#Complex367"/>
    <bp:xref rdf:resource="#UnificationXref4915"/>
    <bp:xref rdf:resource="#UnificationXref4916"/>
  </bp:Complex>
  <bp:Complex rdf:ID="Complex366">
    <bp:cellularLocation rdf:resource="#CellularLocationVocabulary4"/>
    <bp:comment rdf:datatype="http://www.w3.org/2001/XMLSchema#string">Reactome DB_ID: 189817</bp:comment>
    <bp:component rdf:resource="#Protein850"/>
    <bp:componentStoichiometry rdf:resource="#Stoichiometry878"/>
    <bp:dataSource rdf:resource="#Provenance1"/>
    <bp:displayName rdf:datatype="http://www.w3.org/2001/XMLSchema#string">phosphoriboyl pyrophosphate synthetase 1-like 1 putative holoenzyme</bp:displayName>
    <bp:xref rdf:resource="#UnificationXref4908"/>
    <bp:xref rdf:resource="#UnificationXref4909"/>
  </bp:Complex>
  <bp:Complex rdf:ID="Complex367">
    <bp:cellularLocation rdf:resource="#CellularLocationVocabulary4"/>
    <bp:comment rdf:datatype="http://www.w3.org/2001/XMLSchema#string">Reactome DB_ID: 189814</bp:comment>
    <bp:component rdf:resource="#Protein851"/>
    <bp:componentStoichiometry rdf:resource="#Stoichiometry879"/>
    <bp:dataSource rdf:resource="#Provenance1"/>
    <bp:displayName rdf:datatype="http://www.w3.org/2001/XMLSchema#string">phosphoriboyl pyrophosphate synthetase 2 putative holoenzyme</bp:displayName>
    <bp:xref rdf:resource="#UnificationXref4913"/>
    <bp:xref rdf:resource="#UnificationXref4914"/>
  </bp:Complex>
  <bp:Complex rdf:ID="Complex3790">
    <bp:cellularLocation rdf:resource="#CellularLocationVocabulary3"/>
    <bp:comment rdf:datatype="http://www.w3.org/2001/XMLSchema#string">Reactome DB_ID: 113722</bp:comment>
    <bp:component rdf:resource="#Complex18"/>
    <bp:component rdf:resource="#Complex19"/>
    <bp:component rdf:resource="#Complex24"/>
    <bp:component rdf:resource="#Complex25"/>
    <bp:component rdf:resource="#Complex21"/>
    <bp:component rdf:resource="#PhysicalEntity5"/>
    <bp:component rdf:resource="#Protein54"/>
    <bp:component rdf:resource="#Protein55"/>
    <bp:component rdf:resource="#Complex22"/>
    <bp:component rdf:resource="#Complex26"/>
    <bp:component rdf:resource="#Protein77"/>
    <bp:componentStoichiometry rdf:resource="#Stoichiometry9633"/>
    <bp:componentStoichiometry rdf:resource="#Stoichiometry9634"/>
    <bp:componentStoichiometry rdf:resource="#Stoichiometry9635"/>
    <bp:componentStoichiometry rdf:resource="#Stoichiometry9636"/>
    <bp:componentStoichiometry rdf:resource="#Stoichiometry9637"/>
    <bp:componentStoichiometry rdf:resource="#Stoichiometry9638"/>
    <bp:componentStoichiometry rdf:resource="#Stoichiometry9639"/>
    <bp:componentStoichiometry rdf:resource="#Stoichiometry9640"/>
    <bp:componentStoichiometry rdf:resource="#Stoichiometry9641"/>
    <bp:componentStoichiometry rdf:resource="#Stoichiometry9642"/>
    <bp:componentStoichiometry rdf:resource="#Stoichiometry9643"/>
    <bp:dataSource rdf:resource="#Provenance1"/>
    <bp:displayName rdf:datatype="http://www.w3.org/2001/XMLSchema#string">Aborted elongation complex after arrest</bp:displayName>
    <bp:xref rdf:resource="#UnificationXref47582"/>
    <bp:xref rdf:resource="#UnificationXref47583"/>
  </bp:Complex>
  <bp:Complex rdf:ID="Complex3812">
    <bp:cellularLocation rdf:resource="#CellularLocationVocabulary3"/>
    <bp:comment rdf:datatype="http://www.w3.org/2001/XMLSchema#string">Reactome DB_ID: 113724</bp:comment>
    <bp:component rdf:resource="#Complex18"/>
    <bp:component rdf:resource="#Complex19"/>
    <bp:component rdf:resource="#PhysicalEntity392"/>
    <bp:component rdf:resource="#Complex21"/>
    <bp:component rdf:resource="#Protein54"/>
    <bp:component rdf:resource="#SmallMolecule2"/>
    <bp:component rdf:resource="#Protein55"/>
    <bp:component rdf:resource="#Complex22"/>
    <bp:component rdf:resource="#Complex23"/>
    <bp:component rdf:resource="#Complex26"/>
    <bp:component rdf:resource="#Protein77"/>
    <bp:componentStoichiometry rdf:resource="#Stoichiometry9737"/>
    <bp:componentStoichiometry rdf:resource="#Stoichiometry9738"/>
    <bp:componentStoichiometry rdf:resource="#Stoichiometry9739"/>
    <bp:componentStoichiometry rdf:resource="#Stoichiometry9740"/>
    <bp:componentStoichiometry rdf:resource="#Stoichiometry9741"/>
    <bp:componentStoichiometry rdf:resource="#Stoichiometry9742"/>
    <bp:componentStoichiometry rdf:resource="#Stoichiometry9743"/>
    <bp:componentStoichiometry rdf:resource="#Stoichiometry9744"/>
    <bp:componentStoichiometry rdf:resource="#Stoichiometry9745"/>
    <bp:componentStoichiometry rdf:resource="#Stoichiometry9746"/>
    <bp:componentStoichiometry rdf:resource="#Stoichiometry9747"/>
    <bp:dataSource rdf:resource="#Provenance1"/>
    <bp:displayName rdf:datatype="http://www.w3.org/2001/XMLSchema#string">Elongation complex prior to separation</bp:displayName>
    <bp:xref rdf:resource="#UnificationXref47722"/>
    <bp:xref rdf:resource="#UnificationXref47723"/>
  </bp:Complex>
  <bp:Complex rdf:ID="Complex3813">
    <bp:cellularLocation rdf:resource="#CellularLocationVocabulary3"/>
    <bp:comment rdf:datatype="http://www.w3.org/2001/XMLSchema#string">Reactome DB_ID: 113726</bp:comment>
    <bp:component rdf:resource="#Complex18"/>
    <bp:component rdf:resource="#Complex19"/>
    <bp:component rdf:resource="#PhysicalEntity393"/>
    <bp:component rdf:resource="#Complex21"/>
    <bp:component rdf:resource="#Protein54"/>
    <bp:component rdf:resource="#SmallMolecule2"/>
    <bp:component rdf:resource="#Protein55"/>
    <bp:component rdf:resource="#Complex22"/>
    <bp:component rdf:resource="#Complex23"/>
    <bp:component rdf:resource="#Complex26"/>
    <bp:component rdf:resource="#Protein77"/>
    <bp:componentStoichiometry rdf:resource="#Stoichiometry9748"/>
    <bp:componentStoichiometry rdf:resource="#Stoichiometry9749"/>
    <bp:componentStoichiometry rdf:resource="#Stoichiometry9750"/>
    <bp:componentStoichiometry rdf:resource="#Stoichiometry9751"/>
    <bp:componentStoichiometry rdf:resource="#Stoichiometry9752"/>
    <bp:componentStoichiometry rdf:resource="#Stoichiometry9753"/>
    <bp:componentStoichiometry rdf:resource="#Stoichiometry9754"/>
    <bp:componentStoichiometry rdf:resource="#Stoichiometry9755"/>
    <bp:componentStoichiometry rdf:resource="#Stoichiometry9756"/>
    <bp:componentStoichiometry rdf:resource="#Stoichiometry9757"/>
    <bp:componentStoichiometry rdf:resource="#Stoichiometry9758"/>
    <bp:dataSource rdf:resource="#Provenance1"/>
    <bp:displayName rdf:datatype="http://www.w3.org/2001/XMLSchema#string">Elongation complex with separated and uncleaved transcript</bp:displayName>
    <bp:xref rdf:resource="#UnificationXref47728"/>
    <bp:xref rdf:resource="#UnificationXref47729"/>
  </bp:Complex>
  <bp:Complex rdf:ID="Complex3814">
    <bp:cellularLocation rdf:resource="#CellularLocationVocabulary3"/>
    <bp:comment rdf:datatype="http://www.w3.org/2001/XMLSchema#string">Reactome DB_ID: 72157</bp:comment>
    <bp:component rdf:resource="#PhysicalEntity394"/>
    <bp:component rdf:resource="#Protein8200"/>
    <bp:component rdf:resource="#Complex3815"/>
    <bp:component rdf:resource="#Protein8208"/>
    <bp:component rdf:resource="#Protein8209"/>
    <bp:component rdf:resource="#Protein8210"/>
    <bp:component rdf:resource="#Complex3818"/>
    <bp:component rdf:resource="#Protein8222"/>
    <bp:component rdf:resource="#PhysicalEntity398"/>
    <bp:component rdf:resource="#Complex2203"/>
    <bp:component rdf:resource="#Protein8223"/>
    <bp:component rdf:resource="#Protein8224"/>
    <bp:component rdf:resource="#PhysicalEntity399"/>
    <bp:component rdf:resource="#Protein8225"/>
    <bp:component rdf:resource="#Protein8226"/>
    <bp:component rdf:resource="#Protein8227"/>
    <bp:component rdf:resource="#PhysicalEntity400"/>
    <bp:component rdf:resource="#PhysicalEntity401"/>
    <bp:component rdf:resource="#Protein8228"/>
    <bp:component rdf:resource="#Protein8229"/>
    <bp:component rdf:resource="#PhysicalEntity402"/>
    <bp:component rdf:resource="#Protein8230"/>
    <bp:componentStoichiometry rdf:resource="#Stoichiometry9759"/>
    <bp:componentStoichiometry rdf:resource="#Stoichiometry9760"/>
    <bp:componentStoichiometry rdf:resource="#Stoichiometry9770"/>
    <bp:componentStoichiometry rdf:resource="#Stoichiometry9771"/>
    <bp:componentStoichiometry rdf:resource="#Stoichiometry9772"/>
    <bp:componentStoichiometry rdf:resource="#Stoichiometry9773"/>
    <bp:componentStoichiometry rdf:resource="#Stoichiometry9793"/>
    <bp:componentStoichiometry rdf:resource="#Stoichiometry9794"/>
    <bp:componentStoichiometry rdf:resource="#Stoichiometry9795"/>
    <bp:componentStoichiometry rdf:resource="#Stoichiometry9796"/>
    <bp:componentStoichiometry rdf:resource="#Stoichiometry9797"/>
    <bp:componentStoichiometry rdf:resource="#Stoichiometry9798"/>
    <bp:componentStoichiometry rdf:resource="#Stoichiometry9799"/>
    <bp:componentStoichiometry rdf:resource="#Stoichiometry9800"/>
    <bp:componentStoichiometry rdf:resource="#Stoichiometry9801"/>
    <bp:componentStoichiometry rdf:resource="#Stoichiometry9802"/>
    <bp:componentStoichiometry rdf:resource="#Stoichiometry9803"/>
    <bp:componentStoichiometry rdf:resource="#Stoichiometry9804"/>
    <bp:componentStoichiometry rdf:resource="#Stoichiometry9805"/>
    <bp:componentStoichiometry rdf:resource="#Stoichiometry9806"/>
    <bp:componentStoichiometry rdf:resource="#Stoichiometry9807"/>
    <bp:componentStoichiometry rdf:resource="#Stoichiometry9808"/>
    <bp:dataSource rdf:resource="#Provenance1"/>
    <bp:displayName rdf:datatype="http://www.w3.org/2001/XMLSchema#string">Ligated exon containing complex</bp:displayName>
    <bp:xref rdf:resource="#UnificationXref47861"/>
    <bp:xref rdf:resource="#UnificationXref47862"/>
  </bp:Complex>
  <bp:Complex rdf:ID="Complex3815">
    <bp:cellularLocation rdf:resource="#CellularLocationVocabulary3"/>
    <bp:comment rdf:datatype="http://www.w3.org/2001/XMLSchema#string">Reactome DB_ID: 159638</bp:comment>
    <bp:component rdf:resource="#Complex3816"/>
    <bp:component rdf:resource="#Complex3817"/>
    <bp:componentStoichiometry rdf:resource="#Stoichiometry9766"/>
    <bp:componentStoichiometry rdf:resource="#Stoichiometry9769"/>
    <bp:dataSource rdf:resource="#Provenance1"/>
    <bp:displayName rdf:datatype="http://www.w3.org/2001/XMLSchema#string">EJC complex</bp:displayName>
    <bp:xref rdf:resource="#UnificationXref47764"/>
    <bp:xref rdf:resource="#UnificationXref47765"/>
  </bp:Complex>
  <bp:Complex rdf:ID="Complex3816">
    <bp:cellularLocation rdf:resource="#CellularLocationVocabulary3"/>
    <bp:comment rdf:datatype="http://www.w3.org/2001/XMLSchema#string">Reactome DB_ID: 159631</bp:comment>
    <bp:component rdf:resource="#Protein8201"/>
    <bp:component rdf:resource="#Protein8202"/>
    <bp:component rdf:resource="#Protein8203"/>
    <bp:component rdf:resource="#Protein8204"/>
    <bp:component rdf:resource="#Protein8205"/>
    <bp:componentStoichiometry rdf:resource="#Stoichiometry9761"/>
    <bp:componentStoichiometry rdf:resource="#Stoichiometry9762"/>
    <bp:componentStoichiometry rdf:resource="#Stoichiometry9763"/>
    <bp:componentStoichiometry rdf:resource="#Stoichiometry9764"/>
    <bp:componentStoichiometry rdf:resource="#Stoichiometry9765"/>
    <bp:dataSource rdf:resource="#Provenance1"/>
    <bp:displayName rdf:datatype="http://www.w3.org/2001/XMLSchema#string">pre-EJC complex</bp:displayName>
    <bp:xref rdf:resource="#UnificationXref47754"/>
    <bp:xref rdf:resource="#UnificationXref47755"/>
  </bp:Complex>
  <bp:Complex rdf:ID="Complex3817">
    <bp:cellularLocation rdf:resource="#CellularLocationVocabulary3"/>
    <bp:comment rdf:datatype="http://www.w3.org/2001/XMLSchema#string">Reactome DB_ID: 156657</bp:comment>
    <bp:component rdf:resource="#Protein8206"/>
    <bp:component rdf:resource="#Protein8207"/>
    <bp:componentStoichiometry rdf:resource="#Stoichiometry9767"/>
    <bp:componentStoichiometry rdf:resource="#Stoichiometry9768"/>
    <bp:dataSource rdf:resource="#Provenance1"/>
    <bp:displayName rdf:datatype="http://www.w3.org/2001/XMLSchema#string">Magoh-Y14 complex</bp:displayName>
    <bp:xref rdf:resource="#UnificationXref47762"/>
    <bp:xref rdf:resource="#UnificationXref47763"/>
  </bp:Complex>
  <bp:Complex rdf:ID="Complex3818">
    <bp:cellularLocation rdf:resource="#CellularLocationVocabulary3"/>
    <bp:comment rdf:datatype="http://www.w3.org/2001/XMLSchema#string">Reactome DB_ID: 72021</bp:comment>
    <bp:component rdf:resource="#Complex3819"/>
    <bp:component rdf:resource="#Complex3820"/>
    <bp:component rdf:resource="#Protein8216"/>
    <bp:component rdf:resource="#Complex3821"/>
    <bp:component rdf:resource="#Complex3822"/>
    <bp:component rdf:resource="#Protein4995"/>
    <bp:componentStoichiometry rdf:resource="#Stoichiometry9776"/>
    <bp:componentStoichiometry rdf:resource="#Stoichiometry9781"/>
    <bp:componentStoichiometry rdf:resource="#Stoichiometry9782"/>
    <bp:componentStoichiometry rdf:resource="#Stoichiometry9787"/>
    <bp:componentStoichiometry rdf:resource="#Stoichiometry9791"/>
    <bp:componentStoichiometry rdf:resource="#Stoichiometry9792"/>
    <bp:dataSource rdf:resource="#Provenance1"/>
    <bp:displayName rdf:datatype="http://www.w3.org/2001/XMLSchema#string">Cleavage and Polyadenylation Complex</bp:displayName>
    <bp:xref rdf:resource="#UnificationXref47822"/>
    <bp:xref rdf:resource="#UnificationXref47823"/>
  </bp:Complex>
  <bp:Complex rdf:ID="Complex3819">
    <bp:cellularLocation rdf:resource="#CellularLocationVocabulary3"/>
    <bp:comment rdf:datatype="http://www.w3.org/2001/XMLSchema#string">Reactome DB_ID: 72020</bp:comment>
    <bp:component rdf:resource="#Protein8211"/>
    <bp:component rdf:resource="#Protein8212"/>
    <bp:componentStoichiometry rdf:resource="#Stoichiometry9774"/>
    <bp:componentStoichiometry rdf:resource="#Stoichiometry9775"/>
    <bp:dataSource rdf:resource="#Provenance1"/>
    <bp:displayName rdf:datatype="http://www.w3.org/2001/XMLSchema#string">CF II</bp:displayName>
    <bp:xref rdf:resource="#UnificationXref47781"/>
    <bp:xref rdf:resource="#UnificationXref47782"/>
  </bp:Complex>
  <bp:Complex rdf:ID="Complex3820">
    <bp:cellularLocation rdf:resource="#CellularLocationVocabulary3"/>
    <bp:comment rdf:datatype="http://www.w3.org/2001/XMLSchema#string">Reactome DB_ID: 71995</bp:comment>
    <bp:component rdf:resource="#Protein8213"/>
    <bp:component rdf:resource="#Protein8214"/>
    <bp:component rdf:resource="#PhysicalEntity395"/>
    <bp:component rdf:resource="#Protein8215"/>
    <bp:componentStoichiometry rdf:resource="#Stoichiometry9777"/>
    <bp:componentStoichiometry rdf:resource="#Stoichiometry9778"/>
    <bp:componentStoichiometry rdf:resource="#Stoichiometry9779"/>
    <bp:componentStoichiometry rdf:resource="#Stoichiometry9780"/>
    <bp:dataSource rdf:resource="#Provenance1"/>
    <bp:displayName rdf:datatype="http://www.w3.org/2001/XMLSchema#string">CPSF</bp:displayName>
    <bp:name rdf:datatype="http://www.w3.org/2001/XMLSchema#string">Cleavage and polyadenylation specificity factor</bp:name>
    <bp:xref rdf:resource="#UnificationXref47794"/>
    <bp:xref rdf:resource="#UnificationXref47795"/>
  </bp:Complex>
  <bp:Complex rdf:ID="Complex3821">
    <bp:cellularLocation rdf:resource="#CellularLocationVocabulary3"/>
    <bp:comment rdf:datatype="http://www.w3.org/2001/XMLSchema#string">Reactome DB_ID: 72015</bp:comment>
    <bp:component rdf:resource="#Protein8217"/>
    <bp:component rdf:resource="#PhysicalEntity396"/>
    <bp:component rdf:resource="#PhysicalEntity397"/>
    <bp:component rdf:resource="#Protein8218"/>
    <bp:componentStoichiometry rdf:resource="#Stoichiometry9783"/>
    <bp:componentStoichiometry rdf:resource="#Stoichiometry9784"/>
    <bp:componentStoichiometry rdf:resource="#Stoichiometry9785"/>
    <bp:componentStoichiometry rdf:resource="#Stoichiometry9786"/>
    <bp:dataSource rdf:resource="#Provenance1"/>
    <bp:displayName rdf:datatype="http://www.w3.org/2001/XMLSchema#string">CF I</bp:displayName>
    <bp:xref rdf:resource="#UnificationXref47809"/>
    <bp:xref rdf:resource="#UnificationXref47810"/>
  </bp:Complex>
  <bp:Complex rdf:ID="Complex3822">
    <bp:cellularLocation rdf:resource="#CellularLocationVocabulary3"/>
    <bp:comment rdf:datatype="http://www.w3.org/2001/XMLSchema#string">Reactome DB_ID: 72006</bp:comment>
    <bp:component rdf:resource="#Protein8219"/>
    <bp:component rdf:resource="#Protein8220"/>
    <bp:component rdf:resource="#Protein8221"/>
    <bp:componentStoichiometry rdf:resource="#Stoichiometry9788"/>
    <bp:componentStoichiometry rdf:resource="#Stoichiometry9789"/>
    <bp:componentStoichiometry rdf:resource="#Stoichiometry9790"/>
    <bp:dataSource rdf:resource="#Provenance1"/>
    <bp:displayName rdf:datatype="http://www.w3.org/2001/XMLSchema#string">CstF</bp:displayName>
    <bp:name rdf:datatype="http://www.w3.org/2001/XMLSchema#string">Cleavage Stimulation Factor</bp:name>
    <bp:xref rdf:resource="#UnificationXref47820"/>
    <bp:xref rdf:resource="#UnificationXref47821"/>
  </bp:Complex>
  <bp:Complex rdf:ID="Complex3823">
    <bp:cellularLocation rdf:resource="#CellularLocationVocabulary3"/>
    <bp:comment rdf:datatype="http://www.w3.org/2001/XMLSchema#string">Reactome DB_ID: 72177</bp:comment>
    <bp:component rdf:resource="#Protein8200"/>
    <bp:component rdf:resource="#PhysicalEntity403"/>
    <bp:component rdf:resource="#Complex3815"/>
    <bp:component rdf:resource="#Protein8209"/>
    <bp:component rdf:resource="#Protein8208"/>
    <bp:component rdf:resource="#Protein8210"/>
    <bp:component rdf:resource="#Complex3820"/>
    <bp:component rdf:resource="#Protein8216"/>
    <bp:component rdf:resource="#Protein8222"/>
    <bp:component rdf:resource="#Complex2203"/>
    <bp:component rdf:resource="#Protein8223"/>
    <bp:component rdf:resource="#Protein8224"/>
    <bp:component rdf:resource="#PhysicalEntity399"/>
    <bp:component rdf:resource="#Protein8225"/>
    <bp:component rdf:resource="#Protein8226"/>
    <bp:component rdf:resource="#PhysicalEntity400"/>
    <bp:component rdf:resource="#Protein8227"/>
    <bp:component rdf:resource="#Protein4995"/>
    <bp:component rdf:resource="#PhysicalEntity401"/>
    <bp:component rdf:resource="#Protein8228"/>
    <bp:component rdf:resource="#Protein8229"/>
    <bp:component rdf:resource="#PhysicalEntity402"/>
    <bp:component rdf:resource="#Protein8230"/>
    <bp:componentStoichiometry rdf:resource="#Stoichiometry9809"/>
    <bp:componentStoichiometry rdf:resource="#Stoichiometry9810"/>
    <bp:componentStoichiometry rdf:resource="#Stoichiometry9811"/>
    <bp:componentStoichiometry rdf:resource="#Stoichiometry9812"/>
    <bp:componentStoichiometry rdf:resource="#Stoichiometry9813"/>
    <bp:componentStoichiometry rdf:resource="#Stoichiometry9814"/>
    <bp:componentStoichiometry rdf:resource="#Stoichiometry9815"/>
    <bp:componentStoichiometry rdf:resource="#Stoichiometry9816"/>
    <bp:componentStoichiometry rdf:resource="#Stoichiometry9817"/>
    <bp:componentStoichiometry rdf:resource="#Stoichiometry9818"/>
    <bp:componentStoichiometry rdf:resource="#Stoichiometry9819"/>
    <bp:componentStoichiometry rdf:resource="#Stoichiometry9820"/>
    <bp:componentStoichiometry rdf:resource="#Stoichiometry9821"/>
    <bp:componentStoichiometry rdf:resource="#Stoichiometry9822"/>
    <bp:componentStoichiometry rdf:resource="#Stoichiometry9823"/>
    <bp:componentStoichiometry rdf:resource="#Stoichiometry9824"/>
    <bp:componentStoichiometry rdf:resource="#Stoichiometry9825"/>
    <bp:componentStoichiometry rdf:resource="#Stoichiometry9826"/>
    <bp:componentStoichiometry rdf:resource="#Stoichiometry9827"/>
    <bp:componentStoichiometry rdf:resource="#Stoichiometry9828"/>
    <bp:componentStoichiometry rdf:resource="#Stoichiometry9829"/>
    <bp:componentStoichiometry rdf:resource="#Stoichiometry9830"/>
    <bp:componentStoichiometry rdf:resource="#Stoichiometry9831"/>
    <bp:dataSource rdf:resource="#Provenance1"/>
    <bp:displayName rdf:datatype="http://www.w3.org/2001/XMLSchema#string">3' end cleaved, ligated exon containing complex</bp:displayName>
    <bp:xref rdf:resource="#UnificationXref47865"/>
    <bp:xref rdf:resource="#UnificationXref47866"/>
  </bp:Complex>
  <bp:Complex rdf:ID="Complex3824">
    <bp:cellularLocation rdf:resource="#CellularLocationVocabulary3"/>
    <bp:comment rdf:datatype="http://www.w3.org/2001/XMLSchema#string">Reactome DB_ID: 72075</bp:comment>
    <bp:component rdf:resource="#Complex3819"/>
    <bp:component rdf:resource="#Complex3821"/>
    <bp:componentStoichiometry rdf:resource="#Stoichiometry9832"/>
    <bp:componentStoichiometry rdf:resource="#Stoichiometry9833"/>
    <bp:dataSource rdf:resource="#Provenance1"/>
    <bp:displayName rdf:datatype="http://www.w3.org/2001/XMLSchema#string">mRNA 3'-end cleavage factor</bp:displayName>
    <bp:xref rdf:resource="#UnificationXref47867"/>
    <bp:xref rdf:resource="#UnificationXref47868"/>
  </bp:Complex>
  <bp:Complex rdf:ID="Complex3825">
    <bp:cellularLocation rdf:resource="#CellularLocationVocabulary3"/>
    <bp:comment rdf:datatype="http://www.w3.org/2001/XMLSchema#string">Reactome DB_ID: 110766</bp:comment>
    <bp:component rdf:resource="#Complex3826"/>
    <bp:component rdf:resource="#Complex3828"/>
    <bp:componentStoichiometry rdf:resource="#Stoichiometry9844"/>
    <bp:componentStoichiometry rdf:resource="#Stoichiometry9849"/>
    <bp:dataSource rdf:resource="#Provenance1"/>
    <bp:displayName rdf:datatype="http://www.w3.org/2001/XMLSchema#string">Capped Intronless Histone pre-mRNA:CBP80:CBP20:SLBP:ZFP100 Complex</bp:displayName>
    <bp:xref rdf:resource="#UnificationXref47907"/>
    <bp:xref rdf:resource="#UnificationXref47908"/>
  </bp:Complex>
  <bp:Complex rdf:ID="Complex3826">
    <bp:cellularLocation rdf:resource="#CellularLocationVocabulary3"/>
    <bp:comment rdf:datatype="http://www.w3.org/2001/XMLSchema#string">Reactome DB_ID: 110765</bp:comment>
    <bp:component rdf:resource="#Complex3827"/>
    <bp:component rdf:resource="#Protein7931"/>
    <bp:componentStoichiometry rdf:resource="#Stoichiometry9842"/>
    <bp:componentStoichiometry rdf:resource="#Stoichiometry9843"/>
    <bp:dataSource rdf:resource="#Provenance1"/>
    <bp:displayName rdf:datatype="http://www.w3.org/2001/XMLSchema#string">U7 snRNP:ZNF473</bp:displayName>
    <bp:name rdf:datatype="http://www.w3.org/2001/XMLSchema#string">U7 snRNP:ZFP100 Complex</bp:name>
    <bp:xref rdf:resource="#UnificationXref47896"/>
    <bp:xref rdf:resource="#UnificationXref47897"/>
  </bp:Complex>
  <bp:Complex rdf:ID="Complex3827">
    <bp:cellularLocation rdf:resource="#CellularLocationVocabulary3"/>
    <bp:comment rdf:datatype="http://www.w3.org/2001/XMLSchema#string">Reactome DB_ID: 110762</bp:comment>
    <bp:component rdf:resource="#Protein8231"/>
    <bp:component rdf:resource="#Protein8232"/>
    <bp:component rdf:resource="#PhysicalEntity404"/>
    <bp:component rdf:resource="#Protein8233"/>
    <bp:component rdf:resource="#Protein8234"/>
    <bp:component rdf:resource="#Protein8235"/>
    <bp:component rdf:resource="#Protein8236"/>
    <bp:component rdf:resource="#Protein8237"/>
    <bp:componentStoichiometry rdf:resource="#Stoichiometry9834"/>
    <bp:componentStoichiometry rdf:resource="#Stoichiometry9835"/>
    <bp:componentStoichiometry rdf:resource="#Stoichiometry9836"/>
    <bp:componentStoichiometry rdf:resource="#Stoichiometry9837"/>
    <bp:componentStoichiometry rdf:resource="#Stoichiometry9838"/>
    <bp:componentStoichiometry rdf:resource="#Stoichiometry9839"/>
    <bp:componentStoichiometry rdf:resource="#Stoichiometry9840"/>
    <bp:componentStoichiometry rdf:resource="#Stoichiometry9841"/>
    <bp:dataSource rdf:resource="#Provenance1"/>
    <bp:displayName rdf:datatype="http://www.w3.org/2001/XMLSchema#string">U7 snRNP-specific Sm core complex</bp:displayName>
    <bp:xref rdf:resource="#UnificationXref47894"/>
    <bp:xref rdf:resource="#UnificationXref47895"/>
  </bp:Complex>
  <bp:Complex rdf:ID="Complex3828">
    <bp:cellularLocation rdf:resource="#CellularLocationVocabulary3"/>
    <bp:comment rdf:datatype="http://www.w3.org/2001/XMLSchema#string">Reactome DB_ID: 110759</bp:comment>
    <bp:component rdf:resource="#Protein8238"/>
    <bp:component rdf:resource="#Complex3829"/>
    <bp:componentStoichiometry rdf:resource="#Stoichiometry9845"/>
    <bp:componentStoichiometry rdf:resource="#Stoichiometry9848"/>
    <bp:dataSource rdf:resource="#Provenance1"/>
    <bp:displayName rdf:datatype="http://www.w3.org/2001/XMLSchema#string">Capped Intronless Histone pre-mRNA:CBP80:CBP20:SLBP</bp:displayName>
    <bp:xref rdf:resource="#UnificationXref47905"/>
    <bp:xref rdf:resource="#UnificationXref47906"/>
  </bp:Complex>
  <bp:Complex rdf:ID="Complex3829">
    <bp:cellularLocation rdf:resource="#CellularLocationVocabulary3"/>
    <bp:comment rdf:datatype="http://www.w3.org/2001/XMLSchema#string">Reactome DB_ID: 110758</bp:comment>
    <bp:component rdf:resource="#PhysicalEntity405"/>
    <bp:component rdf:resource="#Complex2203"/>
    <bp:componentStoichiometry rdf:resource="#Stoichiometry9846"/>
    <bp:componentStoichiometry rdf:resource="#Stoichiometry9847"/>
    <bp:dataSource rdf:resource="#Provenance1"/>
    <bp:displayName rdf:datatype="http://www.w3.org/2001/XMLSchema#string">Capped Intronless Histone pre-mRNA:CBC complex</bp:displayName>
    <bp:xref rdf:resource="#UnificationXref47903"/>
    <bp:xref rdf:resource="#UnificationXref47904"/>
  </bp:Complex>
  <bp:Complex rdf:ID="Complex3830">
    <bp:cellularLocation rdf:resource="#CellularLocationVocabulary3"/>
    <bp:comment rdf:datatype="http://www.w3.org/2001/XMLSchema#string">Reactome DB_ID: 111682</bp:comment>
    <bp:component rdf:resource="#Protein8238"/>
    <bp:component rdf:resource="#PhysicalEntity406"/>
    <bp:component rdf:resource="#Protein4801"/>
    <bp:component rdf:resource="#Protein4802"/>
    <bp:componentStoichiometry rdf:resource="#Stoichiometry9850"/>
    <bp:componentStoichiometry rdf:resource="#Stoichiometry9851"/>
    <bp:componentStoichiometry rdf:resource="#Stoichiometry9852"/>
    <bp:componentStoichiometry rdf:resource="#Stoichiometry9853"/>
    <bp:dataSource rdf:resource="#Provenance1"/>
    <bp:displayName rdf:datatype="http://www.w3.org/2001/XMLSchema#string">Mature Intronless transcript derived Histone mRNA:SLBP:CBP80:CBP20</bp:displayName>
    <bp:xref rdf:resource="#UnificationXref47911"/>
    <bp:xref rdf:resource="#UnificationXref47912"/>
  </bp:Complex>
  <bp:Complex rdf:ID="Complex3831">
    <bp:cellularLocation rdf:resource="#CellularLocationVocabulary3"/>
    <bp:comment rdf:datatype="http://www.w3.org/2001/XMLSchema#string">Reactome DB_ID: 112045</bp:comment>
    <bp:component rdf:resource="#Complex3826"/>
    <bp:component rdf:resource="#Complex3829"/>
    <bp:componentStoichiometry rdf:resource="#Stoichiometry9854"/>
    <bp:componentStoichiometry rdf:resource="#Stoichiometry9855"/>
    <bp:dataSource rdf:resource="#Provenance1"/>
    <bp:displayName rdf:datatype="http://www.w3.org/2001/XMLSchema#string">Capped Intronless Histone pre-mRNA:CBC:ZFP100 Complex</bp:displayName>
    <bp:xref rdf:resource="#UnificationXref47915"/>
    <bp:xref rdf:resource="#UnificationXref47916"/>
  </bp:Complex>
  <bp:Complex rdf:ID="Complex3832">
    <bp:cellularLocation rdf:resource="#CellularLocationVocabulary3"/>
    <bp:comment rdf:datatype="http://www.w3.org/2001/XMLSchema#string">Reactome DB_ID: 156959</bp:comment>
    <bp:component rdf:resource="#PhysicalEntity406"/>
    <bp:component rdf:resource="#Complex2203"/>
    <bp:componentStoichiometry rdf:resource="#Stoichiometry9856"/>
    <bp:componentStoichiometry rdf:resource="#Stoichiometry9857"/>
    <bp:dataSource rdf:resource="#Provenance1"/>
    <bp:displayName rdf:datatype="http://www.w3.org/2001/XMLSchema#string">Mature intronless transcript derived Histone pre-mRNA:CBC complex</bp:displayName>
    <bp:xref rdf:resource="#UnificationXref47917"/>
    <bp:xref rdf:resource="#UnificationXref47918"/>
  </bp:Complex>
  <bp:Complex rdf:ID="Complex3833">
    <bp:cellularLocation rdf:resource="#CellularLocationVocabulary3"/>
    <bp:comment rdf:datatype="http://www.w3.org/2001/XMLSchema#string">Reactome DB_ID: 112162</bp:comment>
    <bp:component rdf:resource="#Complex3819"/>
    <bp:component rdf:resource="#Complex3834"/>
    <bp:component rdf:resource="#Protein8216"/>
    <bp:component rdf:resource="#Complex3821"/>
    <bp:component rdf:resource="#Protein4995"/>
    <bp:componentStoichiometry rdf:resource="#Stoichiometry9858"/>
    <bp:componentStoichiometry rdf:resource="#Stoichiometry9866"/>
    <bp:componentStoichiometry rdf:resource="#Stoichiometry9867"/>
    <bp:componentStoichiometry rdf:resource="#Stoichiometry9868"/>
    <bp:componentStoichiometry rdf:resource="#Stoichiometry9869"/>
    <bp:dataSource rdf:resource="#Provenance1"/>
    <bp:displayName rdf:datatype="http://www.w3.org/2001/XMLSchema#string">intronless pre-mRNA cleavage complex</bp:displayName>
    <bp:xref rdf:resource="#UnificationXref47929"/>
    <bp:xref rdf:resource="#UnificationXref47930"/>
  </bp:Complex>
  <bp:Complex rdf:ID="Complex3834">
    <bp:cellularLocation rdf:resource="#CellularLocationVocabulary3"/>
    <bp:comment rdf:datatype="http://www.w3.org/2001/XMLSchema#string">Reactome DB_ID: 112161</bp:comment>
    <bp:component rdf:resource="#Complex3822"/>
    <bp:component rdf:resource="#Complex3835"/>
    <bp:componentStoichiometry rdf:resource="#Stoichiometry9859"/>
    <bp:componentStoichiometry rdf:resource="#Stoichiometry9865"/>
    <bp:dataSource rdf:resource="#Provenance1"/>
    <bp:displayName rdf:datatype="http://www.w3.org/2001/XMLSchema#string">CstF:CPSF:capped intronless pre-mRNA:CBC complex</bp:displayName>
    <bp:xref rdf:resource="#UnificationXref47927"/>
    <bp:xref rdf:resource="#UnificationXref47928"/>
  </bp:Complex>
  <bp:Complex rdf:ID="Complex3835">
    <bp:cellularLocation rdf:resource="#CellularLocationVocabulary3"/>
    <bp:comment rdf:datatype="http://www.w3.org/2001/XMLSchema#string">Reactome DB_ID: 112160</bp:comment>
    <bp:component rdf:resource="#Complex3820"/>
    <bp:component rdf:resource="#Complex3836"/>
    <bp:componentStoichiometry rdf:resource="#Stoichiometry9860"/>
    <bp:componentStoichiometry rdf:resource="#Stoichiometry9864"/>
    <bp:dataSource rdf:resource="#Provenance1"/>
    <bp:displayName rdf:datatype="http://www.w3.org/2001/XMLSchema#string">CPSF:capped intronless pre-mRNA:CBC complex</bp:displayName>
    <bp:xref rdf:resource="#UnificationXref47925"/>
    <bp:xref rdf:resource="#UnificationXref47926"/>
  </bp:Complex>
  <bp:Complex rdf:ID="Complex3836">
    <bp:cellularLocation rdf:resource="#CellularLocationVocabulary3"/>
    <bp:comment rdf:datatype="http://www.w3.org/2001/XMLSchema#string">Reactome DB_ID: 112159</bp:comment>
    <bp:component rdf:resource="#Protein4801"/>
    <bp:component rdf:resource="#PhysicalEntity407"/>
    <bp:component rdf:resource="#Protein4802"/>
    <bp:componentStoichiometry rdf:resource="#Stoichiometry9861"/>
    <bp:componentStoichiometry rdf:resource="#Stoichiometry9862"/>
    <bp:componentStoichiometry rdf:resource="#Stoichiometry9863"/>
    <bp:dataSource rdf:resource="#Provenance1"/>
    <bp:displayName rdf:datatype="http://www.w3.org/2001/XMLSchema#string">capped intronless pre-mRNA:CBC complex</bp:displayName>
    <bp:xref rdf:resource="#UnificationXref47923"/>
    <bp:xref rdf:resource="#UnificationXref47924"/>
  </bp:Complex>
  <bp:Complex rdf:ID="Complex3837">
    <bp:cellularLocation rdf:resource="#CellularLocationVocabulary3"/>
    <bp:comment rdf:datatype="http://www.w3.org/2001/XMLSchema#string">Reactome DB_ID: 112164</bp:comment>
    <bp:component rdf:resource="#PhysicalEntity408"/>
    <bp:component rdf:resource="#Complex3820"/>
    <bp:component rdf:resource="#Protein4801"/>
    <bp:component rdf:resource="#Protein8216"/>
    <bp:component rdf:resource="#Protein4995"/>
    <bp:component rdf:resource="#Protein4802"/>
    <bp:componentStoichiometry rdf:resource="#Stoichiometry9870"/>
    <bp:componentStoichiometry rdf:resource="#Stoichiometry9871"/>
    <bp:componentStoichiometry rdf:resource="#Stoichiometry9872"/>
    <bp:componentStoichiometry rdf:resource="#Stoichiometry9873"/>
    <bp:componentStoichiometry rdf:resource="#Stoichiometry9874"/>
    <bp:componentStoichiometry rdf:resource="#Stoichiometry9875"/>
    <bp:dataSource rdf:resource="#Provenance1"/>
    <bp:displayName rdf:datatype="http://www.w3.org/2001/XMLSchema#string">upstream mRNA fragment:CPSF:PAP:PABPN1 complex</bp:displayName>
    <bp:xref rdf:resource="#UnificationXref47933"/>
    <bp:xref rdf:resource="#UnificationXref47934"/>
  </bp:Complex>
  <bp:Complex rdf:ID="Complex3880">
    <bp:cellularLocation rdf:resource="#CellularLocationVocabulary3"/>
    <bp:comment rdf:datatype="http://www.w3.org/2001/XMLSchema#string">Reactome DB_ID: 156769</bp:comment>
    <bp:component rdf:resource="#PhysicalEntity433"/>
    <bp:component rdf:resource="#Protein8200"/>
    <bp:component rdf:resource="#Complex3815"/>
    <bp:component rdf:resource="#Protein8208"/>
    <bp:component rdf:resource="#Protein8209"/>
    <bp:component rdf:resource="#Protein8210"/>
    <bp:component rdf:resource="#Complex2203"/>
    <bp:component rdf:resource="#Protein8223"/>
    <bp:component rdf:resource="#Protein8222"/>
    <bp:component rdf:resource="#Protein8224"/>
    <bp:component rdf:resource="#PhysicalEntity399"/>
    <bp:component rdf:resource="#Protein8226"/>
    <bp:component rdf:resource="#Protein8225"/>
    <bp:component rdf:resource="#PhysicalEntity400"/>
    <bp:component rdf:resource="#Protein8227"/>
    <bp:component rdf:resource="#PhysicalEntity401"/>
    <bp:component rdf:resource="#Protein8229"/>
    <bp:component rdf:resource="#Protein8228"/>
    <bp:component rdf:resource="#PhysicalEntity402"/>
    <bp:component rdf:resource="#PhysicalEntity417"/>
    <bp:component rdf:resource="#Protein8230"/>
    <bp:componentStoichiometry rdf:resource="#Stoichiometry10253"/>
    <bp:componentStoichiometry rdf:resource="#Stoichiometry10254"/>
    <bp:componentStoichiometry rdf:resource="#Stoichiometry10255"/>
    <bp:componentStoichiometry rdf:resource="#Stoichiometry10256"/>
    <bp:componentStoichiometry rdf:resource="#Stoichiometry10257"/>
    <bp:componentStoichiometry rdf:resource="#Stoichiometry10258"/>
    <bp:componentStoichiometry rdf:resource="#Stoichiometry10259"/>
    <bp:componentStoichiometry rdf:resource="#Stoichiometry10260"/>
    <bp:componentStoichiometry rdf:resource="#Stoichiometry10261"/>
    <bp:componentStoichiometry rdf:resource="#Stoichiometry10262"/>
    <bp:componentStoichiometry rdf:resource="#Stoichiometry10263"/>
    <bp:componentStoichiometry rdf:resource="#Stoichiometry10264"/>
    <bp:componentStoichiometry rdf:resource="#Stoichiometry10265"/>
    <bp:componentStoichiometry rdf:resource="#Stoichiometry10266"/>
    <bp:componentStoichiometry rdf:resource="#Stoichiometry10267"/>
    <bp:componentStoichiometry rdf:resource="#Stoichiometry10268"/>
    <bp:componentStoichiometry rdf:resource="#Stoichiometry10269"/>
    <bp:componentStoichiometry rdf:resource="#Stoichiometry10270"/>
    <bp:componentStoichiometry rdf:resource="#Stoichiometry10271"/>
    <bp:componentStoichiometry rdf:resource="#Stoichiometry10272"/>
    <bp:componentStoichiometry rdf:resource="#Stoichiometry10273"/>
    <bp:dataSource rdf:resource="#Provenance1"/>
    <bp:displayName rdf:datatype="http://www.w3.org/2001/XMLSchema#string">3'-polyadenylated, capped mRNA complex</bp:displayName>
    <bp:xref rdf:resource="#UnificationXref48338"/>
    <bp:xref rdf:resource="#UnificationXref48339"/>
  </bp:Complex>
  <bp:Complex rdf:ID="Complex3881">
    <bp:cellularLocation rdf:resource="#CellularLocationVocabulary3"/>
    <bp:comment rdf:datatype="http://www.w3.org/2001/XMLSchema#string">Reactome DB_ID: 159100</bp:comment>
    <bp:component rdf:resource="#Complex3880"/>
    <bp:component rdf:resource="#Protein8302"/>
    <bp:componentStoichiometry rdf:resource="#Stoichiometry10274"/>
    <bp:componentStoichiometry rdf:resource="#Stoichiometry10275"/>
    <bp:dataSource rdf:resource="#Provenance1"/>
    <bp:displayName rdf:datatype="http://www.w3.org/2001/XMLSchema#string">TAP:3'-polyadenylated, capped mRNA complex</bp:displayName>
    <bp:xref rdf:resource="#UnificationXref48347"/>
    <bp:xref rdf:resource="#UnificationXref48348"/>
  </bp:Complex>
  <bp:Complex rdf:ID="Complex3882">
    <bp:cellularLocation rdf:resource="#CellularLocationVocabulary3"/>
    <bp:comment rdf:datatype="http://www.w3.org/2001/XMLSchema#string">Reactome DB_ID: 113815</bp:comment>
    <bp:component rdf:resource="#Protein8201"/>
    <bp:component rdf:resource="#PhysicalEntity434"/>
    <bp:component rdf:resource="#Protein8202"/>
    <bp:component rdf:resource="#Protein8203"/>
    <bp:component rdf:resource="#Complex2203"/>
    <bp:component rdf:resource="#Protein8302"/>
    <bp:component rdf:resource="#Protein8205"/>
    <bp:component rdf:resource="#Protein8204"/>
    <bp:component rdf:resource="#Complex3817"/>
    <bp:componentStoichiometry rdf:resource="#Stoichiometry10276"/>
    <bp:componentStoichiometry rdf:resource="#Stoichiometry10277"/>
    <bp:componentStoichiometry rdf:resource="#Stoichiometry10278"/>
    <bp:componentStoichiometry rdf:resource="#Stoichiometry10279"/>
    <bp:componentStoichiometry rdf:resource="#Stoichiometry10280"/>
    <bp:componentStoichiometry rdf:resource="#Stoichiometry10281"/>
    <bp:componentStoichiometry rdf:resource="#Stoichiometry10282"/>
    <bp:componentStoichiometry rdf:resource="#Stoichiometry10283"/>
    <bp:componentStoichiometry rdf:resource="#Stoichiometry10284"/>
    <bp:dataSource rdf:resource="#Provenance1"/>
    <bp:displayName rdf:datatype="http://www.w3.org/2001/XMLSchema#string">Export Receptor bound mature mRNA Complex</bp:displayName>
    <bp:xref rdf:resource="#UnificationXref48353"/>
    <bp:xref rdf:resource="#UnificationXref48354"/>
  </bp:Complex>
  <bp:Complex rdf:ID="Complex3883">
    <bp:cellularLocation rdf:resource="#CellularLocationVocabulary4"/>
    <bp:comment rdf:datatype="http://www.w3.org/2001/XMLSchema#string">Reactome DB_ID: 159259</bp:comment>
    <bp:component rdf:resource="#Complex3884"/>
    <bp:component rdf:resource="#Protein8305"/>
    <bp:component rdf:resource="#Protein8306"/>
    <bp:component rdf:resource="#Protein8307"/>
    <bp:component rdf:resource="#Rna89"/>
    <bp:component rdf:resource="#Protein8308"/>
    <bp:component rdf:resource="#Complex3885"/>
    <bp:component rdf:resource="#Protein8311"/>
    <bp:component rdf:resource="#Protein8312"/>
    <bp:componentStoichiometry rdf:resource="#Stoichiometry10287"/>
    <bp:componentStoichiometry rdf:resource="#Stoichiometry10288"/>
    <bp:componentStoichiometry rdf:resource="#Stoichiometry10289"/>
    <bp:componentStoichiometry rdf:resource="#Stoichiometry10290"/>
    <bp:componentStoichiometry rdf:resource="#Stoichiometry10291"/>
    <bp:componentStoichiometry rdf:resource="#Stoichiometry10292"/>
    <bp:componentStoichiometry rdf:resource="#Stoichiometry10295"/>
    <bp:componentStoichiometry rdf:resource="#Stoichiometry10296"/>
    <bp:componentStoichiometry rdf:resource="#Stoichiometry10297"/>
    <bp:dataSource rdf:resource="#Provenance1"/>
    <bp:displayName rdf:datatype="http://www.w3.org/2001/XMLSchema#string">Export Receptor bound mature mRNA Complex</bp:displayName>
    <bp:xref rdf:resource="#UnificationXref48385"/>
    <bp:xref rdf:resource="#UnificationXref48386"/>
  </bp:Complex>
  <bp:Complex rdf:ID="Complex3884">
    <bp:cellularLocation rdf:resource="#CellularLocationVocabulary4"/>
    <bp:comment rdf:datatype="http://www.w3.org/2001/XMLSchema#string">Reactome DB_ID: 162460</bp:comment>
    <bp:component rdf:resource="#Protein8303"/>
    <bp:component rdf:resource="#Protein8304"/>
    <bp:componentStoichiometry rdf:resource="#Stoichiometry10285"/>
    <bp:componentStoichiometry rdf:resource="#Stoichiometry10286"/>
    <bp:dataSource rdf:resource="#Provenance1"/>
    <bp:displayName rdf:datatype="http://www.w3.org/2001/XMLSchema#string">Cap Binding Complex (CBC)</bp:displayName>
    <bp:xref rdf:resource="#UnificationXref48363"/>
    <bp:xref rdf:resource="#UnificationXref48364"/>
  </bp:Complex>
  <bp:Complex rdf:ID="Complex3885">
    <bp:cellularLocation rdf:resource="#CellularLocationVocabulary4"/>
    <bp:comment rdf:datatype="http://www.w3.org/2001/XMLSchema#string">Reactome DB_ID: 162463</bp:comment>
    <bp:component rdf:resource="#Protein8309"/>
    <bp:component rdf:resource="#Protein8310"/>
    <bp:componentStoichiometry rdf:resource="#Stoichiometry10293"/>
    <bp:componentStoichiometry rdf:resource="#Stoichiometry10294"/>
    <bp:dataSource rdf:resource="#Provenance1"/>
    <bp:displayName rdf:datatype="http://www.w3.org/2001/XMLSchema#string">Magoh-Y14 complex</bp:displayName>
    <bp:xref rdf:resource="#UnificationXref48379"/>
    <bp:xref rdf:resource="#UnificationXref48380"/>
  </bp:Complex>
  <bp:Complex rdf:ID="Complex3886">
    <bp:cellularLocation rdf:resource="#CellularLocationVocabulary4"/>
    <bp:comment rdf:datatype="http://www.w3.org/2001/XMLSchema#string">Reactome DB_ID: 159329</bp:comment>
    <bp:component rdf:resource="#Complex3884"/>
    <bp:component rdf:resource="#Protein3320"/>
    <bp:component rdf:resource="#Protein8306"/>
    <bp:component rdf:resource="#Protein8307"/>
    <bp:component rdf:resource="#Rna89"/>
    <bp:component rdf:resource="#Protein8308"/>
    <bp:component rdf:resource="#Complex3885"/>
    <bp:componentStoichiometry rdf:resource="#Stoichiometry10298"/>
    <bp:componentStoichiometry rdf:resource="#Stoichiometry10299"/>
    <bp:componentStoichiometry rdf:resource="#Stoichiometry10300"/>
    <bp:componentStoichiometry rdf:resource="#Stoichiometry10301"/>
    <bp:componentStoichiometry rdf:resource="#Stoichiometry10302"/>
    <bp:componentStoichiometry rdf:resource="#Stoichiometry10303"/>
    <bp:componentStoichiometry rdf:resource="#Stoichiometry10304"/>
    <bp:dataSource rdf:resource="#Provenance1"/>
    <bp:displayName rdf:datatype="http://www.w3.org/2001/XMLSchema#string">Mature mRNP Complex</bp:displayName>
    <bp:xref rdf:resource="#UnificationXref48391"/>
    <bp:xref rdf:resource="#UnificationXref48392"/>
  </bp:Complex>
  <bp:Complex rdf:ID="Complex3887">
    <bp:cellularLocation rdf:resource="#CellularLocationVocabulary3"/>
    <bp:comment rdf:datatype="http://www.w3.org/2001/XMLSchema#string">Reactome DB_ID: 159047</bp:comment>
    <bp:component rdf:resource="#Protein8238"/>
    <bp:component rdf:resource="#PhysicalEntity406"/>
    <bp:component rdf:resource="#Protein8302"/>
    <bp:component rdf:resource="#Protein8204"/>
    <bp:componentStoichiometry rdf:resource="#Stoichiometry10305"/>
    <bp:componentStoichiometry rdf:resource="#Stoichiometry10306"/>
    <bp:componentStoichiometry rdf:resource="#Stoichiometry10307"/>
    <bp:componentStoichiometry rdf:resource="#Stoichiometry10308"/>
    <bp:dataSource rdf:resource="#Provenance1"/>
    <bp:displayName rdf:datatype="http://www.w3.org/2001/XMLSchema#string">Mature intronless transcript derived Histone mRNA:SLBP:TAP:Aly/Ref complex</bp:displayName>
    <bp:xref rdf:resource="#UnificationXref48399"/>
    <bp:xref rdf:resource="#UnificationXref48400"/>
  </bp:Complex>
  <bp:Complex rdf:ID="Complex3888">
    <bp:cellularLocation rdf:resource="#CellularLocationVocabulary4"/>
    <bp:comment rdf:datatype="http://www.w3.org/2001/XMLSchema#string">Reactome DB_ID: 159045</bp:comment>
    <bp:component rdf:resource="#Protein8313"/>
    <bp:component rdf:resource="#Protein8311"/>
    <bp:component rdf:resource="#Protein8312"/>
    <bp:component rdf:resource="#PhysicalEntity435"/>
    <bp:componentStoichiometry rdf:resource="#Stoichiometry10309"/>
    <bp:componentStoichiometry rdf:resource="#Stoichiometry10310"/>
    <bp:componentStoichiometry rdf:resource="#Stoichiometry10311"/>
    <bp:componentStoichiometry rdf:resource="#Stoichiometry10312"/>
    <bp:dataSource rdf:resource="#Provenance1"/>
    <bp:displayName rdf:datatype="http://www.w3.org/2001/XMLSchema#string">Mature intronless transcript derived Histone mRNA:SLBP:TAP:Aly/Ref complex</bp:displayName>
    <bp:xref rdf:resource="#UnificationXref48409"/>
    <bp:xref rdf:resource="#UnificationXref48410"/>
  </bp:Complex>
  <bp:Complex rdf:ID="Complex3889">
    <bp:cellularLocation rdf:resource="#CellularLocationVocabulary4"/>
    <bp:comment rdf:datatype="http://www.w3.org/2001/XMLSchema#string">Reactome DB_ID: 141614</bp:comment>
    <bp:component rdf:resource="#Protein3320"/>
    <bp:component rdf:resource="#Protein8313"/>
    <bp:component rdf:resource="#PhysicalEntity435"/>
    <bp:componentStoichiometry rdf:resource="#Stoichiometry10313"/>
    <bp:componentStoichiometry rdf:resource="#Stoichiometry10314"/>
    <bp:componentStoichiometry rdf:resource="#Stoichiometry10315"/>
    <bp:dataSource rdf:resource="#Provenance1"/>
    <bp:displayName rdf:datatype="http://www.w3.org/2001/XMLSchema#string">Mature intronless transcript derived Histone mRNA:SLBP:eIF4E Complex</bp:displayName>
    <bp:xref rdf:resource="#UnificationXref48415"/>
    <bp:xref rdf:resource="#UnificationXref48416"/>
  </bp:Complex>
  <bp:Complex rdf:ID="Complex3890">
    <bp:cellularLocation rdf:resource="#CellularLocationVocabulary3"/>
    <bp:comment rdf:datatype="http://www.w3.org/2001/XMLSchema#string">Reactome DB_ID: 158479</bp:comment>
    <bp:component rdf:resource="#PhysicalEntity406"/>
    <bp:component rdf:resource="#Protein8302"/>
    <bp:component rdf:resource="#Protein8204"/>
    <bp:componentStoichiometry rdf:resource="#Stoichiometry10316"/>
    <bp:componentStoichiometry rdf:resource="#Stoichiometry10317"/>
    <bp:componentStoichiometry rdf:resource="#Stoichiometry10318"/>
    <bp:dataSource rdf:resource="#Provenance1"/>
    <bp:displayName rdf:datatype="http://www.w3.org/2001/XMLSchema#string">Mature Intronless Transcript Derived Histone mRNA:TAP:Aly/Ref complex</bp:displayName>
    <bp:xref rdf:resource="#UnificationXref48423"/>
    <bp:xref rdf:resource="#UnificationXref48424"/>
  </bp:Complex>
  <bp:Complex rdf:ID="Complex3891">
    <bp:cellularLocation rdf:resource="#CellularLocationVocabulary4"/>
    <bp:comment rdf:datatype="http://www.w3.org/2001/XMLSchema#string">Reactome DB_ID: 158480</bp:comment>
    <bp:component rdf:resource="#Protein8311"/>
    <bp:component rdf:resource="#Protein8312"/>
    <bp:component rdf:resource="#PhysicalEntity435"/>
    <bp:componentStoichiometry rdf:resource="#Stoichiometry10319"/>
    <bp:componentStoichiometry rdf:resource="#Stoichiometry10320"/>
    <bp:componentStoichiometry rdf:resource="#Stoichiometry10321"/>
    <bp:dataSource rdf:resource="#Provenance1"/>
    <bp:displayName rdf:datatype="http://www.w3.org/2001/XMLSchema#string">Mature Intronless Transcript Derived Histone mRNA:TAP:Aly/Ref Complex</bp:displayName>
    <bp:xref rdf:resource="#UnificationXref48429"/>
    <bp:xref rdf:resource="#UnificationXref48430"/>
  </bp:Complex>
  <bp:Complex rdf:ID="Complex3892">
    <bp:cellularLocation rdf:resource="#CellularLocationVocabulary4"/>
    <bp:comment rdf:datatype="http://www.w3.org/2001/XMLSchema#string">Reactome DB_ID: 158501</bp:comment>
    <bp:component rdf:resource="#Protein3320"/>
    <bp:component rdf:resource="#PhysicalEntity435"/>
    <bp:componentStoichiometry rdf:resource="#Stoichiometry10322"/>
    <bp:componentStoichiometry rdf:resource="#Stoichiometry10323"/>
    <bp:dataSource rdf:resource="#Provenance1"/>
    <bp:displayName rdf:datatype="http://www.w3.org/2001/XMLSchema#string">Mature SLBP independent Histone mRNA:eIF4E complex</bp:displayName>
    <bp:xref rdf:resource="#UnificationXref48435"/>
    <bp:xref rdf:resource="#UnificationXref48436"/>
  </bp:Complex>
  <bp:Complex rdf:ID="Complex3893">
    <bp:cellularLocation rdf:resource="#CellularLocationVocabulary3"/>
    <bp:comment rdf:datatype="http://www.w3.org/2001/XMLSchema#string">Reactome DB_ID: 112167</bp:comment>
    <bp:component rdf:resource="#Complex3820"/>
    <bp:component rdf:resource="#PhysicalEntity208"/>
    <bp:component rdf:resource="#Complex2203"/>
    <bp:componentStoichiometry rdf:resource="#Stoichiometry10324"/>
    <bp:componentStoichiometry rdf:resource="#Stoichiometry10325"/>
    <bp:componentStoichiometry rdf:resource="#Stoichiometry10326"/>
    <bp:dataSource rdf:resource="#Provenance1"/>
    <bp:displayName rdf:datatype="http://www.w3.org/2001/XMLSchema#string">Mature intronless derived mRNA complex</bp:displayName>
    <bp:xref rdf:resource="#UnificationXref48443"/>
    <bp:xref rdf:resource="#UnificationXref48444"/>
  </bp:Complex>
  <bp:Complex rdf:ID="Complex3894">
    <bp:cellularLocation rdf:resource="#CellularLocationVocabulary3"/>
    <bp:comment rdf:datatype="http://www.w3.org/2001/XMLSchema#string">Reactome DB_ID: 158446</bp:comment>
    <bp:component rdf:resource="#PhysicalEntity208"/>
    <bp:component rdf:resource="#Protein8302"/>
    <bp:component rdf:resource="#Protein8204"/>
    <bp:componentStoichiometry rdf:resource="#Stoichiometry10327"/>
    <bp:componentStoichiometry rdf:resource="#Stoichiometry10328"/>
    <bp:componentStoichiometry rdf:resource="#Stoichiometry10329"/>
    <bp:dataSource rdf:resource="#Provenance1"/>
    <bp:displayName rdf:datatype="http://www.w3.org/2001/XMLSchema#string">Nucleoplasmic mature intronless derived mRNA:TAP:Aly/Ref complex</bp:displayName>
    <bp:xref rdf:resource="#UnificationXref48445"/>
    <bp:xref rdf:resource="#UnificationXref48446"/>
  </bp:Complex>
  <bp:Complex rdf:ID="Complex3895">
    <bp:cellularLocation rdf:resource="#CellularLocationVocabulary4"/>
    <bp:comment rdf:datatype="http://www.w3.org/2001/XMLSchema#string">Reactome DB_ID: 158442</bp:comment>
    <bp:component rdf:resource="#PhysicalEntity436"/>
    <bp:component rdf:resource="#Protein8311"/>
    <bp:component rdf:resource="#Protein8312"/>
    <bp:componentStoichiometry rdf:resource="#Stoichiometry10330"/>
    <bp:componentStoichiometry rdf:resource="#Stoichiometry10331"/>
    <bp:componentStoichiometry rdf:resource="#Stoichiometry10332"/>
    <bp:dataSource rdf:resource="#Provenance1"/>
    <bp:displayName rdf:datatype="http://www.w3.org/2001/XMLSchema#string">Mature intronless derived mRNA:TAP:Aly/Ref complex</bp:displayName>
    <bp:xref rdf:resource="#UnificationXref48453"/>
    <bp:xref rdf:resource="#UnificationXref48454"/>
  </bp:Complex>
  <bp:Complex rdf:ID="Complex3896">
    <bp:cellularLocation rdf:resource="#CellularLocationVocabulary4"/>
    <bp:comment rdf:datatype="http://www.w3.org/2001/XMLSchema#string">Reactome DB_ID: 113818</bp:comment>
    <bp:component rdf:resource="#Protein3320"/>
    <bp:component rdf:resource="#PhysicalEntity436"/>
    <bp:componentStoichiometry rdf:resource="#Stoichiometry10333"/>
    <bp:componentStoichiometry rdf:resource="#Stoichiometry10334"/>
    <bp:dataSource rdf:resource="#Provenance1"/>
    <bp:displayName rdf:datatype="http://www.w3.org/2001/XMLSchema#string">Mature Intronless Transcript Derived mRNA:eIF4E Complex</bp:displayName>
    <bp:xref rdf:resource="#UnificationXref48459"/>
    <bp:xref rdf:resource="#UnificationXref48460"/>
  </bp:Complex>
  <bp:Complex rdf:ID="Complex3916">
    <bp:cellularLocation rdf:resource="#CellularLocationVocabulary4"/>
    <bp:comment rdf:datatype="http://www.w3.org/2001/XMLSchema#string">Reactome DB_ID: 71726</bp:comment>
    <bp:component rdf:resource="#Protein8341"/>
    <bp:componentStoichiometry rdf:resource="#Stoichiometry10377"/>
    <bp:dataSource rdf:resource="#Provenance1"/>
    <bp:displayName rdf:datatype="http://www.w3.org/2001/XMLSchema#string">PPA1 dimer</bp:displayName>
    <bp:name rdf:datatype="http://www.w3.org/2001/XMLSchema#string">inorganic pyrophosphatase dimer</bp:name>
    <bp:xref rdf:resource="#UnificationXref48741"/>
    <bp:xref rdf:resource="#UnificationXref48742"/>
  </bp:Complex>
  <bp:Complex rdf:ID="Complex3938">
    <bp:cellularLocation rdf:resource="#CellularLocationVocabulary4"/>
    <bp:comment rdf:datatype="http://www.w3.org/2001/XMLSchema#string">Reactome DB_ID: 143378</bp:comment>
    <bp:component rdf:resource="#Protein8414"/>
    <bp:component rdf:resource="#SmallMolecule90"/>
    <bp:componentStoichiometry rdf:resource="#Stoichiometry10457"/>
    <bp:componentStoichiometry rdf:resource="#Stoichiometry10458"/>
    <bp:dataSource rdf:resource="#Provenance1"/>
    <bp:displayName rdf:datatype="http://www.w3.org/2001/XMLSchema#string">GDP bound eRF3</bp:displayName>
    <bp:xref rdf:resource="#UnificationXref49186"/>
    <bp:xref rdf:resource="#UnificationXref49187"/>
  </bp:Complex>
  <bp:Complex rdf:ID="Complex4052">
    <bp:cellularLocation rdf:resource="#CellularLocationVocabulary4"/>
    <bp:comment rdf:datatype="http://www.w3.org/2001/XMLSchema#string">Reactome DB_ID: 72570</bp:comment>
    <bp:component rdf:resource="#Complex1375"/>
    <bp:component rdf:resource="#Protein3357"/>
    <bp:component rdf:resource="#Complex1379"/>
    <bp:componentStoichiometry rdf:resource="#Stoichiometry10759"/>
    <bp:componentStoichiometry rdf:resource="#Stoichiometry10760"/>
    <bp:componentStoichiometry rdf:resource="#Stoichiometry10761"/>
    <bp:dataSource rdf:resource="#Provenance1"/>
    <bp:displayName rdf:datatype="http://www.w3.org/2001/XMLSchema#string">40S:eIF3:eIF1A</bp:displayName>
    <bp:xref rdf:resource="#UnificationXref49853"/>
    <bp:xref rdf:resource="#UnificationXref49854"/>
  </bp:Complex>
  <bp:Complex rdf:ID="Complex4054">
    <bp:cellularLocation rdf:resource="#CellularLocationVocabulary4"/>
    <bp:comment rdf:datatype="http://www.w3.org/2001/XMLSchema#string">Reactome DB_ID: 72596</bp:comment>
    <bp:component rdf:resource="#PhysicalEntity546"/>
    <bp:component rdf:resource="#Rna89"/>
    <bp:componentStoichiometry rdf:resource="#Stoichiometry10764"/>
    <bp:componentStoichiometry rdf:resource="#Stoichiometry10765"/>
    <bp:dataSource rdf:resource="#Provenance1"/>
    <bp:displayName rdf:datatype="http://www.w3.org/2001/XMLSchema#string">mRNP</bp:displayName>
    <bp:xref rdf:resource="#UnificationXref49880"/>
    <bp:xref rdf:resource="#UnificationXref49881"/>
  </bp:Complex>
  <bp:Complex rdf:ID="Complex4055">
    <bp:cellularLocation rdf:resource="#CellularLocationVocabulary4"/>
    <bp:comment rdf:datatype="http://www.w3.org/2001/XMLSchema#string">Reactome DB_ID: 72597</bp:comment>
    <bp:component rdf:resource="#Complex4054"/>
    <bp:component rdf:resource="#Complex1372"/>
    <bp:componentStoichiometry rdf:resource="#Stoichiometry10766"/>
    <bp:componentStoichiometry rdf:resource="#Stoichiometry10767"/>
    <bp:dataSource rdf:resource="#Provenance1"/>
    <bp:displayName rdf:datatype="http://www.w3.org/2001/XMLSchema#string">eIF4F:mRNP</bp:displayName>
    <bp:xref rdf:resource="#UnificationXref49882"/>
    <bp:xref rdf:resource="#UnificationXref49883"/>
  </bp:Complex>
  <bp:Complex rdf:ID="Complex4056">
    <bp:cellularLocation rdf:resource="#CellularLocationVocabulary4"/>
    <bp:comment rdf:datatype="http://www.w3.org/2001/XMLSchema#string">Reactome DB_ID: 72593</bp:comment>
    <bp:component rdf:resource="#Complex1372"/>
    <bp:component rdf:resource="#Protein3323"/>
    <bp:component rdf:resource="#Rna89"/>
    <bp:component rdf:resource="#Protein3372"/>
    <bp:componentStoichiometry rdf:resource="#Stoichiometry10768"/>
    <bp:componentStoichiometry rdf:resource="#Stoichiometry10769"/>
    <bp:componentStoichiometry rdf:resource="#Stoichiometry10770"/>
    <bp:componentStoichiometry rdf:resource="#Stoichiometry10771"/>
    <bp:dataSource rdf:resource="#Provenance1"/>
    <bp:displayName rdf:datatype="http://www.w3.org/2001/XMLSchema#string">mRNA:eIF4F:eIF4B:eIF4H</bp:displayName>
    <bp:xref rdf:resource="#UnificationXref49886"/>
    <bp:xref rdf:resource="#UnificationXref49887"/>
  </bp:Complex>
  <bp:Complex rdf:ID="Complex4057">
    <bp:cellularLocation rdf:resource="#CellularLocationVocabulary4"/>
    <bp:comment rdf:datatype="http://www.w3.org/2001/XMLSchema#string">Reactome DB_ID: 72592</bp:comment>
    <bp:component rdf:resource="#Complex1372"/>
    <bp:component rdf:resource="#Protein3323"/>
    <bp:component rdf:resource="#Rna89"/>
    <bp:component rdf:resource="#Complex1374"/>
    <bp:component rdf:resource="#Protein3372"/>
    <bp:componentStoichiometry rdf:resource="#Stoichiometry10772"/>
    <bp:componentStoichiometry rdf:resource="#Stoichiometry10773"/>
    <bp:componentStoichiometry rdf:resource="#Stoichiometry10774"/>
    <bp:componentStoichiometry rdf:resource="#Stoichiometry10775"/>
    <bp:componentStoichiometry rdf:resource="#Stoichiometry10776"/>
    <bp:dataSource rdf:resource="#Provenance1"/>
    <bp:displayName rdf:datatype="http://www.w3.org/2001/XMLSchema#string">43S:mRNA:eIF4F:eIF4B:eIF4H</bp:displayName>
    <bp:xref rdf:resource="#UnificationXref49890"/>
    <bp:xref rdf:resource="#UnificationXref49891"/>
  </bp:Complex>
  <bp:Complex rdf:ID="Complex4058">
    <bp:cellularLocation rdf:resource="#CellularLocationVocabulary4"/>
    <bp:comment rdf:datatype="http://www.w3.org/2001/XMLSchema#string">Reactome DB_ID: 156809</bp:comment>
    <bp:component rdf:resource="#Complex1372"/>
    <bp:component rdf:resource="#Protein3323"/>
    <bp:component rdf:resource="#Rna4"/>
    <bp:component rdf:resource="#Protein3372"/>
    <bp:componentStoichiometry rdf:resource="#Stoichiometry10777"/>
    <bp:componentStoichiometry rdf:resource="#Stoichiometry10778"/>
    <bp:componentStoichiometry rdf:resource="#Stoichiometry10779"/>
    <bp:componentStoichiometry rdf:resource="#Stoichiometry10780"/>
    <bp:dataSource rdf:resource="#Provenance1"/>
    <bp:displayName rdf:datatype="http://www.w3.org/2001/XMLSchema#string">Ceruloplasmin mRNA:eIF4F:eIF4B:eIF4H</bp:displayName>
    <bp:xref rdf:resource="#UnificationXref49894"/>
    <bp:xref rdf:resource="#UnificationXref49895"/>
  </bp:Complex>
  <bp:Complex rdf:ID="Complex4059">
    <bp:cellularLocation rdf:resource="#CellularLocationVocabulary4"/>
    <bp:comment rdf:datatype="http://www.w3.org/2001/XMLSchema#string">Reactome DB_ID: 72594</bp:comment>
    <bp:component rdf:resource="#Complex1372"/>
    <bp:component rdf:resource="#Protein3323"/>
    <bp:component rdf:resource="#Rna89"/>
    <bp:component rdf:resource="#Complex1374"/>
    <bp:component rdf:resource="#Protein3372"/>
    <bp:componentStoichiometry rdf:resource="#Stoichiometry10781"/>
    <bp:componentStoichiometry rdf:resource="#Stoichiometry10782"/>
    <bp:componentStoichiometry rdf:resource="#Stoichiometry10783"/>
    <bp:componentStoichiometry rdf:resource="#Stoichiometry10784"/>
    <bp:componentStoichiometry rdf:resource="#Stoichiometry10785"/>
    <bp:dataSource rdf:resource="#Provenance1"/>
    <bp:displayName rdf:datatype="http://www.w3.org/2001/XMLSchema#string">48S complex</bp:displayName>
    <bp:xref rdf:resource="#UnificationXref49902"/>
    <bp:xref rdf:resource="#UnificationXref49903"/>
  </bp:Complex>
  <bp:Complex rdf:ID="Complex4060">
    <bp:cellularLocation rdf:resource="#CellularLocationVocabulary4"/>
    <bp:comment rdf:datatype="http://www.w3.org/2001/XMLSchema#string">Reactome DB_ID: 72508</bp:comment>
    <bp:component rdf:resource="#Complex1375"/>
    <bp:component rdf:resource="#PhysicalEntity117"/>
    <bp:component rdf:resource="#Rna89"/>
    <bp:componentStoichiometry rdf:resource="#Stoichiometry10786"/>
    <bp:componentStoichiometry rdf:resource="#Stoichiometry10787"/>
    <bp:componentStoichiometry rdf:resource="#Stoichiometry10788"/>
    <bp:dataSource rdf:resource="#Provenance1"/>
    <bp:displayName rdf:datatype="http://www.w3.org/2001/XMLSchema#string">40S:Met-tRNAi:mRNA</bp:displayName>
    <bp:xref rdf:resource="#UnificationXref49917"/>
    <bp:xref rdf:resource="#UnificationXref49918"/>
  </bp:Complex>
  <bp:Complex rdf:ID="Complex4061">
    <bp:cellularLocation rdf:resource="#CellularLocationVocabulary4"/>
    <bp:comment rdf:datatype="http://www.w3.org/2001/XMLSchema#string">Reactome DB_ID: 72530</bp:comment>
    <bp:component rdf:resource="#Complex1378"/>
    <bp:component rdf:resource="#SmallMolecule90"/>
    <bp:componentStoichiometry rdf:resource="#Stoichiometry10789"/>
    <bp:componentStoichiometry rdf:resource="#Stoichiometry10790"/>
    <bp:dataSource rdf:resource="#Provenance1"/>
    <bp:displayName rdf:datatype="http://www.w3.org/2001/XMLSchema#string">eIF2:GDP</bp:displayName>
    <bp:xref rdf:resource="#UnificationXref49919"/>
    <bp:xref rdf:resource="#UnificationXref49920"/>
  </bp:Complex>
  <bp:Complex rdf:ID="Complex4062">
    <bp:cellularLocation rdf:resource="#CellularLocationVocabulary4"/>
    <bp:comment rdf:datatype="http://www.w3.org/2001/XMLSchema#string">Reactome DB_ID: 72504</bp:comment>
    <bp:component rdf:resource="#Complex4063"/>
    <bp:component rdf:resource="#Complex2347"/>
    <bp:component rdf:resource="#PhysicalEntity117"/>
    <bp:component rdf:resource="#Rna89"/>
    <bp:componentStoichiometry rdf:resource="#Stoichiometry10793"/>
    <bp:componentStoichiometry rdf:resource="#Stoichiometry10794"/>
    <bp:componentStoichiometry rdf:resource="#Stoichiometry10795"/>
    <bp:componentStoichiometry rdf:resource="#Stoichiometry10796"/>
    <bp:dataSource rdf:resource="#Provenance1"/>
    <bp:displayName rdf:datatype="http://www.w3.org/2001/XMLSchema#string">80S:Met-tRNAi:mRNA:eIF5B:GTP</bp:displayName>
    <bp:xref rdf:resource="#UnificationXref49930"/>
    <bp:xref rdf:resource="#UnificationXref49931"/>
  </bp:Complex>
  <bp:Complex rdf:ID="Complex4063">
    <bp:cellularLocation rdf:resource="#CellularLocationVocabulary4"/>
    <bp:comment rdf:datatype="http://www.w3.org/2001/XMLSchema#string">Reactome DB_ID: 72503</bp:comment>
    <bp:component rdf:resource="#Protein8492"/>
    <bp:component rdf:resource="#SmallMolecule91"/>
    <bp:componentStoichiometry rdf:resource="#Stoichiometry10791"/>
    <bp:componentStoichiometry rdf:resource="#Stoichiometry10792"/>
    <bp:dataSource rdf:resource="#Provenance1"/>
    <bp:displayName rdf:datatype="http://www.w3.org/2001/XMLSchema#string">eIF5B:GTP</bp:displayName>
    <bp:xref rdf:resource="#UnificationXref49928"/>
    <bp:xref rdf:resource="#UnificationXref49929"/>
  </bp:Complex>
  <bp:Complex rdf:ID="Complex4064">
    <bp:cellularLocation rdf:resource="#CellularLocationVocabulary4"/>
    <bp:comment rdf:datatype="http://www.w3.org/2001/XMLSchema#string">Reactome DB_ID: 72502</bp:comment>
    <bp:component rdf:resource="#Protein8492"/>
    <bp:component rdf:resource="#SmallMolecule90"/>
    <bp:componentStoichiometry rdf:resource="#Stoichiometry10797"/>
    <bp:componentStoichiometry rdf:resource="#Stoichiometry10798"/>
    <bp:dataSource rdf:resource="#Provenance1"/>
    <bp:displayName rdf:datatype="http://www.w3.org/2001/XMLSchema#string">eIF5B:GDP</bp:displayName>
    <bp:xref rdf:resource="#UnificationXref49932"/>
    <bp:xref rdf:resource="#UnificationXref49933"/>
  </bp:Complex>
  <bp:Complex rdf:ID="Complex4065">
    <bp:cellularLocation rdf:resource="#CellularLocationVocabulary4"/>
    <bp:comment rdf:datatype="http://www.w3.org/2001/XMLSchema#string">Reactome DB_ID: 72505</bp:comment>
    <bp:component rdf:resource="#Complex2347"/>
    <bp:component rdf:resource="#PhysicalEntity117"/>
    <bp:component rdf:resource="#Rna89"/>
    <bp:componentStoichiometry rdf:resource="#Stoichiometry10799"/>
    <bp:componentStoichiometry rdf:resource="#Stoichiometry10800"/>
    <bp:componentStoichiometry rdf:resource="#Stoichiometry10801"/>
    <bp:dataSource rdf:resource="#Provenance1"/>
    <bp:displayName rdf:datatype="http://www.w3.org/2001/XMLSchema#string">80S:Met-tRNAi:mRNA</bp:displayName>
    <bp:xref rdf:resource="#UnificationXref49934"/>
    <bp:xref rdf:resource="#UnificationXref49935"/>
  </bp:Complex>
  <bp:Complex rdf:ID="Complex4066">
    <bp:cellularLocation rdf:resource="#CellularLocationVocabulary4"/>
    <bp:comment rdf:datatype="http://www.w3.org/2001/XMLSchema#string">Reactome DB_ID: 72526</bp:comment>
    <bp:component rdf:resource="#Protein8493"/>
    <bp:component rdf:resource="#Protein8494"/>
    <bp:component rdf:resource="#Protein8495"/>
    <bp:component rdf:resource="#Protein8496"/>
    <bp:component rdf:resource="#Protein8497"/>
    <bp:componentStoichiometry rdf:resource="#Stoichiometry10802"/>
    <bp:componentStoichiometry rdf:resource="#Stoichiometry10803"/>
    <bp:componentStoichiometry rdf:resource="#Stoichiometry10804"/>
    <bp:componentStoichiometry rdf:resource="#Stoichiometry10805"/>
    <bp:componentStoichiometry rdf:resource="#Stoichiometry10806"/>
    <bp:dataSource rdf:resource="#Provenance1"/>
    <bp:displayName rdf:datatype="http://www.w3.org/2001/XMLSchema#string">eIF2B subunits complex</bp:displayName>
    <bp:xref rdf:resource="#UnificationXref49957"/>
    <bp:xref rdf:resource="#UnificationXref49958"/>
  </bp:Complex>
  <bp:Complex rdf:ID="Complex4067">
    <bp:cellularLocation rdf:resource="#CellularLocationVocabulary4"/>
    <bp:comment rdf:datatype="http://www.w3.org/2001/XMLSchema#string">Reactome DB_ID: 72529</bp:comment>
    <bp:component rdf:resource="#Complex1378"/>
    <bp:component rdf:resource="#Complex4066"/>
    <bp:component rdf:resource="#SmallMolecule90"/>
    <bp:componentStoichiometry rdf:resource="#Stoichiometry10807"/>
    <bp:componentStoichiometry rdf:resource="#Stoichiometry10808"/>
    <bp:componentStoichiometry rdf:resource="#Stoichiometry10809"/>
    <bp:dataSource rdf:resource="#Provenance1"/>
    <bp:displayName rdf:datatype="http://www.w3.org/2001/XMLSchema#string">eIF2:GDP: eIF2B</bp:displayName>
    <bp:xref rdf:resource="#UnificationXref49959"/>
    <bp:xref rdf:resource="#UnificationXref49960"/>
  </bp:Complex>
  <bp:Complex rdf:ID="Complex4081">
    <bp:cellularLocation rdf:resource="#CellularLocationVocabulary4"/>
    <bp:comment rdf:datatype="http://www.w3.org/2001/XMLSchema#string">Reactome DB_ID: 156921</bp:comment>
    <bp:component rdf:resource="#SmallMolecule91"/>
    <bp:component rdf:resource="#Protein4465"/>
    <bp:componentStoichiometry rdf:resource="#Stoichiometry10854"/>
    <bp:componentStoichiometry rdf:resource="#Stoichiometry10855"/>
    <bp:dataSource rdf:resource="#Provenance1"/>
    <bp:displayName rdf:datatype="http://www.w3.org/2001/XMLSchema#string">eEF1A:GTP</bp:displayName>
    <bp:xref rdf:resource="#UnificationXref50093"/>
    <bp:xref rdf:resource="#UnificationXref50094"/>
  </bp:Complex>
  <bp:Complex rdf:ID="Complex4082">
    <bp:cellularLocation rdf:resource="#CellularLocationVocabulary4"/>
    <bp:comment rdf:datatype="http://www.w3.org/2001/XMLSchema#string">Reactome DB_ID: 156911</bp:comment>
    <bp:component rdf:resource="#PhysicalEntity213"/>
    <bp:component rdf:resource="#Complex4081"/>
    <bp:componentStoichiometry rdf:resource="#Stoichiometry10856"/>
    <bp:componentStoichiometry rdf:resource="#Stoichiometry10857"/>
    <bp:dataSource rdf:resource="#Provenance1"/>
    <bp:displayName rdf:datatype="http://www.w3.org/2001/XMLSchema#string">eEF1A:GTP:aminoacyl-tRNA complex</bp:displayName>
    <bp:xref rdf:resource="#UnificationXref50105"/>
    <bp:xref rdf:resource="#UnificationXref50106"/>
  </bp:Complex>
  <bp:Complex rdf:ID="Complex4083">
    <bp:cellularLocation rdf:resource="#CellularLocationVocabulary4"/>
    <bp:comment rdf:datatype="http://www.w3.org/2001/XMLSchema#string">Reactome DB_ID: 156903</bp:comment>
    <bp:component rdf:resource="#Complex4082"/>
    <bp:component rdf:resource="#Complex4065"/>
    <bp:componentStoichiometry rdf:resource="#Stoichiometry10858"/>
    <bp:componentStoichiometry rdf:resource="#Stoichiometry10859"/>
    <bp:dataSource rdf:resource="#Provenance1"/>
    <bp:displayName rdf:datatype="http://www.w3.org/2001/XMLSchema#string">80S:aminoacyl tRNA:mRNA:eEF1A:GTP</bp:displayName>
    <bp:xref rdf:resource="#UnificationXref50109"/>
    <bp:xref rdf:resource="#UnificationXref50110"/>
  </bp:Complex>
  <bp:Complex rdf:ID="Complex4084">
    <bp:cellularLocation rdf:resource="#CellularLocationVocabulary4"/>
    <bp:comment rdf:datatype="http://www.w3.org/2001/XMLSchema#string">Reactome DB_ID: 156929</bp:comment>
    <bp:component rdf:resource="#Protein4465"/>
    <bp:component rdf:resource="#SmallMolecule90"/>
    <bp:componentStoichiometry rdf:resource="#Stoichiometry10860"/>
    <bp:componentStoichiometry rdf:resource="#Stoichiometry10861"/>
    <bp:dataSource rdf:resource="#Provenance1"/>
    <bp:displayName rdf:datatype="http://www.w3.org/2001/XMLSchema#string">eEF1A:GDP</bp:displayName>
    <bp:xref rdf:resource="#UnificationXref50113"/>
    <bp:xref rdf:resource="#UnificationXref50114"/>
  </bp:Complex>
  <bp:Complex rdf:ID="Complex4085">
    <bp:cellularLocation rdf:resource="#CellularLocationVocabulary4"/>
    <bp:comment rdf:datatype="http://www.w3.org/2001/XMLSchema#string">Reactome DB_ID: 72506</bp:comment>
    <bp:component rdf:resource="#PhysicalEntity213"/>
    <bp:component rdf:resource="#Complex4065"/>
    <bp:componentStoichiometry rdf:resource="#Stoichiometry10862"/>
    <bp:componentStoichiometry rdf:resource="#Stoichiometry10863"/>
    <bp:dataSource rdf:resource="#Provenance1"/>
    <bp:displayName rdf:datatype="http://www.w3.org/2001/XMLSchema#string">80S:Met-tRNAi:mRNA:aminoacyl-tRNA</bp:displayName>
    <bp:xref rdf:resource="#UnificationXref50115"/>
    <bp:xref rdf:resource="#UnificationXref50116"/>
  </bp:Complex>
  <bp:Complex rdf:ID="Complex4086">
    <bp:cellularLocation rdf:resource="#CellularLocationVocabulary4"/>
    <bp:comment rdf:datatype="http://www.w3.org/2001/XMLSchema#string">Reactome DB_ID: 156927</bp:comment>
    <bp:component rdf:resource="#Complex2347"/>
    <bp:component rdf:resource="#Rna89"/>
    <bp:component rdf:resource="#PhysicalEntity552"/>
    <bp:componentStoichiometry rdf:resource="#Stoichiometry10864"/>
    <bp:componentStoichiometry rdf:resource="#Stoichiometry10865"/>
    <bp:componentStoichiometry rdf:resource="#Stoichiometry10866"/>
    <bp:dataSource rdf:resource="#Provenance1"/>
    <bp:displayName rdf:datatype="http://www.w3.org/2001/XMLSchema#string">Elongation complex with growing peptide chain</bp:displayName>
    <bp:xref rdf:resource="#UnificationXref50121"/>
    <bp:xref rdf:resource="#UnificationXref50122"/>
  </bp:Complex>
  <bp:Complex rdf:ID="Complex4087">
    <bp:cellularLocation rdf:resource="#CellularLocationVocabulary4"/>
    <bp:comment rdf:datatype="http://www.w3.org/2001/XMLSchema#string">Reactome DB_ID: 156916</bp:comment>
    <bp:component rdf:resource="#Protein5251"/>
    <bp:component rdf:resource="#SmallMolecule91"/>
    <bp:componentStoichiometry rdf:resource="#Stoichiometry10867"/>
    <bp:componentStoichiometry rdf:resource="#Stoichiometry10868"/>
    <bp:dataSource rdf:resource="#Provenance1"/>
    <bp:displayName rdf:datatype="http://www.w3.org/2001/XMLSchema#string">eEF2:GTP</bp:displayName>
    <bp:xref rdf:resource="#UnificationXref50125"/>
    <bp:xref rdf:resource="#UnificationXref50126"/>
  </bp:Complex>
  <bp:Complex rdf:ID="Complex4088">
    <bp:cellularLocation rdf:resource="#CellularLocationVocabulary4"/>
    <bp:comment rdf:datatype="http://www.w3.org/2001/XMLSchema#string">Reactome DB_ID: 141952</bp:comment>
    <bp:component rdf:resource="#Complex2347"/>
    <bp:component rdf:resource="#Rna89"/>
    <bp:component rdf:resource="#PhysicalEntity552"/>
    <bp:componentStoichiometry rdf:resource="#Stoichiometry10869"/>
    <bp:componentStoichiometry rdf:resource="#Stoichiometry10870"/>
    <bp:componentStoichiometry rdf:resource="#Stoichiometry10871"/>
    <bp:dataSource rdf:resource="#Provenance1"/>
    <bp:displayName rdf:datatype="http://www.w3.org/2001/XMLSchema#string">elongating polypeptide chain</bp:displayName>
    <bp:name rdf:datatype="http://www.w3.org/2001/XMLSchema#string">80S Ribosome:mRNA:peptidyl-tRNA with elongating peptide</bp:name>
    <bp:xref rdf:resource="#UnificationXref50127"/>
    <bp:xref rdf:resource="#UnificationXref50128"/>
  </bp:Complex>
  <bp:Complex rdf:ID="Complex4089">
    <bp:cellularLocation rdf:resource="#CellularLocationVocabulary4"/>
    <bp:comment rdf:datatype="http://www.w3.org/2001/XMLSchema#string">Reactome DB_ID: 156922</bp:comment>
    <bp:component rdf:resource="#Protein5251"/>
    <bp:component rdf:resource="#SmallMolecule90"/>
    <bp:componentStoichiometry rdf:resource="#Stoichiometry10872"/>
    <bp:componentStoichiometry rdf:resource="#Stoichiometry10873"/>
    <bp:dataSource rdf:resource="#Provenance1"/>
    <bp:displayName rdf:datatype="http://www.w3.org/2001/XMLSchema#string">eEF2:GDP</bp:displayName>
    <bp:xref rdf:resource="#UnificationXref50129"/>
    <bp:xref rdf:resource="#UnificationXref50130"/>
  </bp:Complex>
  <bp:Complex rdf:ID="Complex4090">
    <bp:cellularLocation rdf:resource="#CellularLocationVocabulary4"/>
    <bp:comment rdf:datatype="http://www.w3.org/2001/XMLSchema#string">Reactome DB_ID: 156920</bp:comment>
    <bp:component rdf:resource="#Protein8524"/>
    <bp:component rdf:resource="#Protein8525"/>
    <bp:component rdf:resource="#Protein8526"/>
    <bp:componentStoichiometry rdf:resource="#Stoichiometry10875"/>
    <bp:componentStoichiometry rdf:resource="#Stoichiometry10876"/>
    <bp:componentStoichiometry rdf:resource="#Stoichiometry10877"/>
    <bp:dataSource rdf:resource="#Provenance1"/>
    <bp:displayName rdf:datatype="http://www.w3.org/2001/XMLSchema#string">eEF1B complex</bp:displayName>
    <bp:xref rdf:resource="#UnificationXref50146"/>
    <bp:xref rdf:resource="#UnificationXref50147"/>
  </bp:Complex>
  <bp:Complex rdf:ID="Complex4091">
    <bp:cellularLocation rdf:resource="#CellularLocationVocabulary4"/>
    <bp:comment rdf:datatype="http://www.w3.org/2001/XMLSchema#string">Reactome DB_ID: 156917</bp:comment>
    <bp:component rdf:resource="#Complex4090"/>
    <bp:component rdf:resource="#SmallMolecule90"/>
    <bp:componentStoichiometry rdf:resource="#Stoichiometry10878"/>
    <bp:componentStoichiometry rdf:resource="#Stoichiometry10879"/>
    <bp:dataSource rdf:resource="#Provenance1"/>
    <bp:displayName rdf:datatype="http://www.w3.org/2001/XMLSchema#string">eEF1B:GDP exchange complex</bp:displayName>
    <bp:xref rdf:resource="#UnificationXref50148"/>
    <bp:xref rdf:resource="#UnificationXref50149"/>
  </bp:Complex>
  <bp:Complex rdf:ID="Complex4092">
    <bp:cellularLocation rdf:resource="#CellularLocationVocabulary4"/>
    <bp:comment rdf:datatype="http://www.w3.org/2001/XMLSchema#string">Reactome DB_ID: 143383</bp:comment>
    <bp:component rdf:resource="#SmallMolecule91"/>
    <bp:component rdf:resource="#Protein8414"/>
    <bp:componentStoichiometry rdf:resource="#Stoichiometry10880"/>
    <bp:componentStoichiometry rdf:resource="#Stoichiometry10881"/>
    <bp:dataSource rdf:resource="#Provenance1"/>
    <bp:displayName rdf:datatype="http://www.w3.org/2001/XMLSchema#string">GTP bound eRF3</bp:displayName>
    <bp:xref rdf:resource="#UnificationXref50156"/>
    <bp:xref rdf:resource="#UnificationXref50157"/>
  </bp:Complex>
  <bp:Complex rdf:ID="Complex4093">
    <bp:cellularLocation rdf:resource="#CellularLocationVocabulary4"/>
    <bp:comment rdf:datatype="http://www.w3.org/2001/XMLSchema#string">Reactome DB_ID: 143397</bp:comment>
    <bp:component rdf:resource="#Complex4088"/>
    <bp:component rdf:resource="#Complex4092"/>
    <bp:component rdf:resource="#Protein8413"/>
    <bp:componentStoichiometry rdf:resource="#Stoichiometry10882"/>
    <bp:componentStoichiometry rdf:resource="#Stoichiometry10883"/>
    <bp:componentStoichiometry rdf:resource="#Stoichiometry10884"/>
    <bp:dataSource rdf:resource="#Provenance1"/>
    <bp:displayName rdf:datatype="http://www.w3.org/2001/XMLSchema#string">eRF3-GTP:eRF1:80S Ribosome:mRNA:peptidyl-tRNA Complex</bp:displayName>
    <bp:xref rdf:resource="#UnificationXref50158"/>
    <bp:xref rdf:resource="#UnificationXref50159"/>
  </bp:Complex>
  <bp:Complex rdf:ID="Complex4094">
    <bp:cellularLocation rdf:resource="#CellularLocationVocabulary4"/>
    <bp:comment rdf:datatype="http://www.w3.org/2001/XMLSchema#string">Reactome DB_ID: 143381</bp:comment>
    <bp:component rdf:resource="#Complex4088"/>
    <bp:component rdf:resource="#Protein8413"/>
    <bp:component rdf:resource="#Complex3938"/>
    <bp:componentStoichiometry rdf:resource="#Stoichiometry10885"/>
    <bp:componentStoichiometry rdf:resource="#Stoichiometry10886"/>
    <bp:componentStoichiometry rdf:resource="#Stoichiometry10887"/>
    <bp:dataSource rdf:resource="#Provenance1"/>
    <bp:displayName rdf:datatype="http://www.w3.org/2001/XMLSchema#string">eRF3-GDP:eRF1:80S Ribosome:mRNA:peptidyl-tRNA Complex</bp:displayName>
    <bp:xref rdf:resource="#UnificationXref50162"/>
    <bp:xref rdf:resource="#UnificationXref50163"/>
  </bp:Complex>
  <bp:Complex rdf:ID="Complex4095">
    <bp:cellularLocation rdf:resource="#CellularLocationVocabulary4"/>
    <bp:comment rdf:datatype="http://www.w3.org/2001/XMLSchema#string">Reactome DB_ID: 143396</bp:comment>
    <bp:component rdf:resource="#PhysicalEntity507"/>
    <bp:component rdf:resource="#Complex2347"/>
    <bp:component rdf:resource="#Protein8413"/>
    <bp:component rdf:resource="#Rna89"/>
    <bp:component rdf:resource="#Complex3938"/>
    <bp:componentStoichiometry rdf:resource="#Stoichiometry10888"/>
    <bp:componentStoichiometry rdf:resource="#Stoichiometry10889"/>
    <bp:componentStoichiometry rdf:resource="#Stoichiometry10890"/>
    <bp:componentStoichiometry rdf:resource="#Stoichiometry10891"/>
    <bp:componentStoichiometry rdf:resource="#Stoichiometry10892"/>
    <bp:dataSource rdf:resource="#Provenance1"/>
    <bp:displayName rdf:datatype="http://www.w3.org/2001/XMLSchema#string">eRF3-GDP:eRF1:80S Ribosome:mRNA:tRNA Complex</bp:displayName>
    <bp:xref rdf:resource="#UnificationXref50166"/>
    <bp:xref rdf:resource="#UnificationXref50167"/>
  </bp:Complex>
  <bp:Complex rdf:ID="Complex4169">
    <bp:cellularLocation rdf:resource="#CellularLocationVocabulary4"/>
    <bp:comment rdf:datatype="http://www.w3.org/2001/XMLSchema#string">Reactome DB_ID: 141647</bp:comment>
    <bp:component rdf:resource="#Protein8605"/>
    <bp:component rdf:resource="#Protein8606"/>
    <bp:componentStoichiometry rdf:resource="#Stoichiometry11084"/>
    <bp:componentStoichiometry rdf:resource="#Stoichiometry11085"/>
    <bp:dataSource rdf:resource="#Provenance1"/>
    <bp:displayName rdf:datatype="http://www.w3.org/2001/XMLSchema#string">active caspase-3</bp:displayName>
    <bp:xref rdf:resource="#UnificationXref50776"/>
    <bp:xref rdf:resource="#UnificationXref50777"/>
  </bp:Complex>
  <bp:Complex rdf:ID="Complex4227">
    <bp:cellularLocation rdf:resource="#CellularLocationVocabulary1"/>
    <bp:comment rdf:datatype="http://www.w3.org/2001/XMLSchema#string">Reactome DB_ID: 202920</bp:comment>
    <bp:component rdf:resource="#Protein8705"/>
    <bp:component rdf:resource="#Protein8706"/>
    <bp:componentStoichiometry rdf:resource="#Stoichiometry11194"/>
    <bp:componentStoichiometry rdf:resource="#Stoichiometry11195"/>
    <bp:dataSource rdf:resource="#Provenance1"/>
    <bp:displayName rdf:datatype="http://www.w3.org/2001/XMLSchema#string">active caspase 3</bp:displayName>
    <bp:xref rdf:resource="#UnificationXref51333"/>
    <bp:xref rdf:resource="#UnificationXref51334"/>
  </bp:Complex>
  <bp:Complex rdf:ID="Complex4232">
    <bp:cellularLocation rdf:resource="#CellularLocationVocabulary4"/>
    <bp:comment rdf:datatype="http://www.w3.org/2001/XMLSchema#string">Reactome DB_ID: 211192</bp:comment>
    <bp:component rdf:resource="#Protein8776"/>
    <bp:component rdf:resource="#Protein8777"/>
    <bp:componentStoichiometry rdf:resource="#Stoichiometry11205"/>
    <bp:componentStoichiometry rdf:resource="#Stoichiometry11206"/>
    <bp:dataSource rdf:resource="#Provenance1"/>
    <bp:displayName rdf:datatype="http://www.w3.org/2001/XMLSchema#string">DFFA:DFFB</bp:displayName>
    <bp:name rdf:datatype="http://www.w3.org/2001/XMLSchema#string">DFF45:DFF40 complex</bp:name>
    <bp:xref rdf:resource="#UnificationXref51574"/>
    <bp:xref rdf:resource="#UnificationXref51575"/>
  </bp:Complex>
  <bp:Complex rdf:ID="Complex4233">
    <bp:cellularLocation rdf:resource="#CellularLocationVocabulary4"/>
    <bp:comment rdf:datatype="http://www.w3.org/2001/XMLSchema#string">Reactome DB_ID: 350277</bp:comment>
    <bp:component rdf:resource="#Protein1995"/>
    <bp:component rdf:resource="#Protein4761"/>
    <bp:componentStoichiometry rdf:resource="#Stoichiometry11207"/>
    <bp:componentStoichiometry rdf:resource="#Stoichiometry11208"/>
    <bp:dataSource rdf:resource="#Provenance1"/>
    <bp:displayName rdf:datatype="http://www.w3.org/2001/XMLSchema#string">importin-alpha:importin-beta</bp:displayName>
    <bp:xref rdf:resource="#UnificationXref51578"/>
    <bp:xref rdf:resource="#UnificationXref51579"/>
  </bp:Complex>
  <bp:Complex rdf:ID="Complex4234">
    <bp:cellularLocation rdf:resource="#CellularLocationVocabulary4"/>
    <bp:comment rdf:datatype="http://www.w3.org/2001/XMLSchema#string">Reactome DB_ID: 350304</bp:comment>
    <bp:component rdf:resource="#Complex4233"/>
    <bp:component rdf:resource="#Complex4232"/>
    <bp:componentStoichiometry rdf:resource="#Stoichiometry11209"/>
    <bp:componentStoichiometry rdf:resource="#Stoichiometry11210"/>
    <bp:dataSource rdf:resource="#Provenance1"/>
    <bp:displayName rdf:datatype="http://www.w3.org/2001/XMLSchema#string">DFF:associated with the importin-alpha:importin-beta complex</bp:displayName>
    <bp:xref rdf:resource="#UnificationXref51580"/>
    <bp:xref rdf:resource="#UnificationXref51581"/>
  </bp:Complex>
  <bp:Complex rdf:ID="Complex4235">
    <bp:cellularLocation rdf:resource="#CellularLocationVocabulary3"/>
    <bp:comment rdf:datatype="http://www.w3.org/2001/XMLSchema#string">Reactome DB_ID: 350287</bp:comment>
    <bp:component rdf:resource="#Complex4236"/>
    <bp:component rdf:resource="#Complex4237"/>
    <bp:componentStoichiometry rdf:resource="#Stoichiometry11213"/>
    <bp:componentStoichiometry rdf:resource="#Stoichiometry11216"/>
    <bp:dataSource rdf:resource="#Provenance1"/>
    <bp:displayName rdf:datatype="http://www.w3.org/2001/XMLSchema#string">DFF:associated with the importin-alpha:importin-beta complex</bp:displayName>
    <bp:xref rdf:resource="#UnificationXref51592"/>
    <bp:xref rdf:resource="#UnificationXref51593"/>
  </bp:Complex>
  <bp:Complex rdf:ID="Complex4236">
    <bp:cellularLocation rdf:resource="#CellularLocationVocabulary3"/>
    <bp:comment rdf:datatype="http://www.w3.org/2001/XMLSchema#string">Reactome DB_ID: 211225</bp:comment>
    <bp:component rdf:resource="#Protein8778"/>
    <bp:component rdf:resource="#Protein8779"/>
    <bp:componentStoichiometry rdf:resource="#Stoichiometry11211"/>
    <bp:componentStoichiometry rdf:resource="#Stoichiometry11212"/>
    <bp:dataSource rdf:resource="#Provenance1"/>
    <bp:displayName rdf:datatype="http://www.w3.org/2001/XMLSchema#string">DFF45:DFF40 complex</bp:displayName>
    <bp:xref rdf:resource="#UnificationXref51588"/>
    <bp:xref rdf:resource="#UnificationXref51589"/>
  </bp:Complex>
  <bp:Complex rdf:ID="Complex4237">
    <bp:cellularLocation rdf:resource="#CellularLocationVocabulary3"/>
    <bp:comment rdf:datatype="http://www.w3.org/2001/XMLSchema#string">Reactome DB_ID: 350267</bp:comment>
    <bp:component rdf:resource="#Protein1996"/>
    <bp:component rdf:resource="#Protein4958"/>
    <bp:componentStoichiometry rdf:resource="#Stoichiometry11214"/>
    <bp:componentStoichiometry rdf:resource="#Stoichiometry11215"/>
    <bp:dataSource rdf:resource="#Provenance1"/>
    <bp:displayName rdf:datatype="http://www.w3.org/2001/XMLSchema#string">importin-alpha:importin-beta complex</bp:displayName>
    <bp:xref rdf:resource="#UnificationXref51590"/>
    <bp:xref rdf:resource="#UnificationXref51591"/>
  </bp:Complex>
  <bp:Complex rdf:ID="Complex4238">
    <bp:cellularLocation rdf:resource="#CellularLocationVocabulary3"/>
    <bp:comment rdf:datatype="http://www.w3.org/2001/XMLSchema#string">Reactome DB_ID: 211223</bp:comment>
    <bp:component rdf:resource="#Protein8780"/>
    <bp:component rdf:resource="#Protein8781"/>
    <bp:componentStoichiometry rdf:resource="#Stoichiometry11217"/>
    <bp:componentStoichiometry rdf:resource="#Stoichiometry11218"/>
    <bp:dataSource rdf:resource="#Provenance1"/>
    <bp:displayName rdf:datatype="http://www.w3.org/2001/XMLSchema#string">active caspase-3</bp:displayName>
    <bp:xref rdf:resource="#UnificationXref51600"/>
    <bp:xref rdf:resource="#UnificationXref51601"/>
  </bp:Complex>
  <bp:Complex rdf:ID="Complex4239">
    <bp:cellularLocation rdf:resource="#CellularLocationVocabulary3"/>
    <bp:comment rdf:datatype="http://www.w3.org/2001/XMLSchema#string">Reactome DB_ID: 211208</bp:comment>
    <bp:component rdf:resource="#Protein8779"/>
    <bp:component rdf:resource="#Protein8782"/>
    <bp:component rdf:resource="#Protein8783"/>
    <bp:componentStoichiometry rdf:resource="#Stoichiometry11219"/>
    <bp:componentStoichiometry rdf:resource="#Stoichiometry11220"/>
    <bp:componentStoichiometry rdf:resource="#Stoichiometry11221"/>
    <bp:dataSource rdf:resource="#Provenance1"/>
    <bp:displayName rdf:datatype="http://www.w3.org/2001/XMLSchema#string">Caspase cleaved DFF45 (117)</bp:displayName>
    <bp:xref rdf:resource="#UnificationXref51608"/>
    <bp:xref rdf:resource="#UnificationXref51609"/>
  </bp:Complex>
  <bp:Complex rdf:ID="Complex4240">
    <bp:cellularLocation rdf:resource="#CellularLocationVocabulary3"/>
    <bp:comment rdf:datatype="http://www.w3.org/2001/XMLSchema#string">Reactome DB_ID: 211196</bp:comment>
    <bp:component rdf:resource="#Protein8779"/>
    <bp:component rdf:resource="#Protein8784"/>
    <bp:component rdf:resource="#Protein8785"/>
    <bp:component rdf:resource="#Protein8783"/>
    <bp:componentStoichiometry rdf:resource="#Stoichiometry11222"/>
    <bp:componentStoichiometry rdf:resource="#Stoichiometry11223"/>
    <bp:componentStoichiometry rdf:resource="#Stoichiometry11224"/>
    <bp:componentStoichiometry rdf:resource="#Stoichiometry11225"/>
    <bp:dataSource rdf:resource="#Provenance1"/>
    <bp:displayName rdf:datatype="http://www.w3.org/2001/XMLSchema#string">caspase-3-cleaved DFF45 (117,224):DFF40 complex</bp:displayName>
    <bp:xref rdf:resource="#UnificationXref51616"/>
    <bp:xref rdf:resource="#UnificationXref51617"/>
  </bp:Complex>
  <bp:Complex rdf:ID="Complex4241">
    <bp:cellularLocation rdf:resource="#CellularLocationVocabulary3"/>
    <bp:comment rdf:datatype="http://www.w3.org/2001/XMLSchema#string">Reactome DB_ID: 350273</bp:comment>
    <bp:component rdf:resource="#Protein8779"/>
    <bp:componentStoichiometry rdf:resource="#Stoichiometry11231"/>
    <bp:dataSource rdf:resource="#Provenance1"/>
    <bp:displayName rdf:datatype="http://www.w3.org/2001/XMLSchema#string">DFF40 homodimer</bp:displayName>
    <bp:xref rdf:resource="#UnificationXref51622"/>
    <bp:xref rdf:resource="#UnificationXref51623"/>
  </bp:Complex>
  <bp:Complex rdf:ID="Complex4242">
    <bp:cellularLocation rdf:resource="#CellularLocationVocabulary3"/>
    <bp:comment rdf:datatype="http://www.w3.org/2001/XMLSchema#string">Reactome DB_ID: 211253</bp:comment>
    <bp:component rdf:resource="#PhysicalEntity567"/>
    <bp:component rdf:resource="#Complex2061"/>
    <bp:componentStoichiometry rdf:resource="#Stoichiometry11232"/>
    <bp:componentStoichiometry rdf:resource="#Stoichiometry11233"/>
    <bp:dataSource rdf:resource="#Provenance1"/>
    <bp:displayName rdf:datatype="http://www.w3.org/2001/XMLSchema#string">DFF40 associated with chromatin</bp:displayName>
    <bp:xref rdf:resource="#UnificationXref51630"/>
    <bp:xref rdf:resource="#UnificationXref51631"/>
  </bp:Complex>
  <bp:Complex rdf:ID="Complex4243">
    <bp:cellularLocation rdf:resource="#CellularLocationVocabulary3"/>
    <bp:comment rdf:datatype="http://www.w3.org/2001/XMLSchema#string">Reactome DB_ID: 266207</bp:comment>
    <bp:component rdf:resource="#Protein8786"/>
    <bp:component rdf:resource="#PhysicalEntity109"/>
    <bp:componentStoichiometry rdf:resource="#Stoichiometry11234"/>
    <bp:componentStoichiometry rdf:resource="#Stoichiometry11235"/>
    <bp:dataSource rdf:resource="#Provenance1"/>
    <bp:displayName rdf:datatype="http://www.w3.org/2001/XMLSchema#string">HMGB1/HMGB2- bound chromatin</bp:displayName>
    <bp:xref rdf:resource="#UnificationXref51642"/>
    <bp:xref rdf:resource="#UnificationXref51643"/>
  </bp:Complex>
  <bp:Complex rdf:ID="Complex4244">
    <bp:cellularLocation rdf:resource="#CellularLocationVocabulary3"/>
    <bp:comment rdf:datatype="http://www.w3.org/2001/XMLSchema#string">Reactome DB_ID: 211254</bp:comment>
    <bp:component rdf:resource="#Protein4657"/>
    <bp:component rdf:resource="#PhysicalEntity569"/>
    <bp:componentStoichiometry rdf:resource="#Stoichiometry11236"/>
    <bp:componentStoichiometry rdf:resource="#Stoichiometry11237"/>
    <bp:dataSource rdf:resource="#Provenance1"/>
    <bp:displayName rdf:datatype="http://www.w3.org/2001/XMLSchema#string">DFF cleaved DNA</bp:displayName>
    <bp:xref rdf:resource="#UnificationXref51648"/>
    <bp:xref rdf:resource="#UnificationXref51649"/>
  </bp:Complex>
  <bp:Complex rdf:ID="Complex725">
    <bp:cellularLocation rdf:resource="#CellularLocationVocabulary4"/>
    <bp:comment rdf:datatype="http://www.w3.org/2001/XMLSchema#string">Reactome DB_ID: 71674</bp:comment>
    <bp:component rdf:resource="#Protein2253"/>
    <bp:componentStoichiometry rdf:resource="#Stoichiometry1812"/>
    <bp:dataSource rdf:resource="#Provenance1"/>
    <bp:displayName rdf:datatype="http://www.w3.org/2001/XMLSchema#string">GPX1 tetramer</bp:displayName>
    <bp:name rdf:datatype="http://www.w3.org/2001/XMLSchema#string">glutathione peroxidase tetramer</bp:name>
    <bp:xref rdf:resource="#UnificationXref13147"/>
    <bp:xref rdf:resource="#UnificationXref13148"/>
  </bp:Complex>
  <bp:Complex rdf:ID="Complex763">
    <bp:cellularLocation rdf:resource="#CellularLocationVocabulary1"/>
    <bp:comment rdf:datatype="http://www.w3.org/2001/XMLSchema#string">Reactome DB_ID: 400076</bp:comment>
    <bp:component rdf:resource="#Protein2379"/>
    <bp:component rdf:resource="#SmallMolecule91"/>
    <bp:componentStoichiometry rdf:resource="#Stoichiometry1888"/>
    <bp:componentStoichiometry rdf:resource="#Stoichiometry1889"/>
    <bp:dataSource rdf:resource="#Provenance1"/>
    <bp:displayName rdf:datatype="http://www.w3.org/2001/XMLSchema#string">G(i,o) alpha:GTP</bp:displayName>
    <bp:xref rdf:resource="#UnificationXref14092"/>
    <bp:xref rdf:resource="#UnificationXref14093"/>
  </bp:Complex>
  <bp:Complex rdf:ID="Complex765">
    <bp:cellularLocation rdf:resource="#CellularLocationVocabulary1"/>
    <bp:comment rdf:datatype="http://www.w3.org/2001/XMLSchema#string">Reactome DB_ID: 265697</bp:comment>
    <bp:component rdf:resource="#Protein2380"/>
    <bp:component rdf:resource="#Protein2381"/>
    <bp:component rdf:resource="#Protein2382"/>
    <bp:componentStoichiometry rdf:resource="#Stoichiometry1891"/>
    <bp:componentStoichiometry rdf:resource="#Stoichiometry1892"/>
    <bp:componentStoichiometry rdf:resource="#Stoichiometry1893"/>
    <bp:dataSource rdf:resource="#Provenance1"/>
    <bp:displayName rdf:datatype="http://www.w3.org/2001/XMLSchema#string">Voltage-gated Calcium Channel, L-type 1.2</bp:displayName>
    <bp:xref rdf:resource="#UnificationXref14109"/>
    <bp:xref rdf:resource="#UnificationXref14110"/>
  </bp:Complex>
  <bp:Complex rdf:ID="Complex766">
    <bp:cellularLocation rdf:resource="#CellularLocationVocabulary1"/>
    <bp:comment rdf:datatype="http://www.w3.org/2001/XMLSchema#string">Reactome DB_ID: 265559</bp:comment>
    <bp:component rdf:resource="#Protein2380"/>
    <bp:component rdf:resource="#Protein2381"/>
    <bp:component rdf:resource="#Protein2383"/>
    <bp:componentStoichiometry rdf:resource="#Stoichiometry1894"/>
    <bp:componentStoichiometry rdf:resource="#Stoichiometry1895"/>
    <bp:componentStoichiometry rdf:resource="#Stoichiometry1896"/>
    <bp:dataSource rdf:resource="#Provenance1"/>
    <bp:displayName rdf:datatype="http://www.w3.org/2001/XMLSchema#string">Voltage-gated Calcium Channel, L-type, 1.3</bp:displayName>
    <bp:xref rdf:resource="#UnificationXref14114"/>
    <bp:xref rdf:resource="#UnificationXref14115"/>
  </bp:Complex>
  <bp:Complex rdf:ID="Complex767">
    <bp:cellularLocation rdf:resource="#CellularLocationVocabulary1"/>
    <bp:comment rdf:datatype="http://www.w3.org/2001/XMLSchema#string">Converted from EntitySet in Reactome</bp:comment>
    <bp:comment rdf:datatype="http://www.w3.org/2001/XMLSchema#string">Reactome DB_ID: 400095</bp:comment>
    <bp:dataSource rdf:resource="#Provenance1"/>
    <bp:displayName rdf:datatype="http://www.w3.org/2001/XMLSchema#string">Voltage-gated Calcium Channels Type Cav1 (closed)</bp:displayName>
    <bp:memberPhysicalEntity rdf:resource="#Complex765"/>
    <bp:memberPhysicalEntity rdf:resource="#Complex766"/>
    <bp:xref rdf:resource="#UnificationXref14118"/>
    <bp:xref rdf:resource="#UnificationXref14119"/>
  </bp:Complex>
  <bp:Complex rdf:ID="Complex798">
    <bp:cellularLocation rdf:resource="#CellularLocationVocabulary1"/>
    <bp:comment rdf:datatype="http://www.w3.org/2001/XMLSchema#string">Reactome DB_ID: 381702</bp:comment>
    <bp:component rdf:resource="#SmallMolecule1205"/>
    <bp:component rdf:resource="#Protein2416"/>
    <bp:componentStoichiometry rdf:resource="#Stoichiometry1959"/>
    <bp:componentStoichiometry rdf:resource="#Stoichiometry1960"/>
    <bp:dataSource rdf:resource="#Provenance1"/>
    <bp:displayName rdf:datatype="http://www.w3.org/2001/XMLSchema#string">Epac1:cAMP Complex</bp:displayName>
    <bp:name rdf:datatype="http://www.w3.org/2001/XMLSchema#string">RAPGEF3:cAMP complex</bp:name>
    <bp:xref rdf:resource="#UnificationXref14357"/>
    <bp:xref rdf:resource="#UnificationXref14358"/>
  </bp:Complex>
  <bp:Complex rdf:ID="Complex799">
    <bp:cellularLocation rdf:resource="#CellularLocationVocabulary1"/>
    <bp:comment rdf:datatype="http://www.w3.org/2001/XMLSchema#string">Reactome DB_ID: 381680</bp:comment>
    <bp:component rdf:resource="#SmallMolecule1205"/>
    <bp:component rdf:resource="#Protein2417"/>
    <bp:componentStoichiometry rdf:resource="#Stoichiometry1962"/>
    <bp:componentStoichiometry rdf:resource="#Stoichiometry1963"/>
    <bp:dataSource rdf:resource="#Provenance1"/>
    <bp:displayName rdf:datatype="http://www.w3.org/2001/XMLSchema#string">RAPGEF4:cAMP Complex</bp:displayName>
    <bp:xref rdf:resource="#UnificationXref14364"/>
    <bp:xref rdf:resource="#UnificationXref14365"/>
  </bp:Complex>
  <bp:Complex rdf:ID="Complex803">
    <bp:cellularLocation rdf:resource="#CellularLocationVocabulary22"/>
    <bp:comment rdf:datatype="http://www.w3.org/2001/XMLSchema#string">Converted from EntitySet in Reactome</bp:comment>
    <bp:comment rdf:datatype="http://www.w3.org/2001/XMLSchema#string">Reactome DB_ID: 187453</bp:comment>
    <bp:dataSource rdf:resource="#Provenance1"/>
    <bp:displayName rdf:datatype="http://www.w3.org/2001/XMLSchema#string">ANT homodimer</bp:displayName>
    <bp:memberPhysicalEntity rdf:resource="#Complex804"/>
    <bp:memberPhysicalEntity rdf:resource="#Complex805"/>
    <bp:memberPhysicalEntity rdf:resource="#Complex806"/>
    <bp:name rdf:datatype="http://www.w3.org/2001/XMLSchema#string">ADP/ATP translocase dimer</bp:name>
    <bp:name rdf:datatype="http://www.w3.org/2001/XMLSchema#string">Adenine nucleotide translocator homodimer</bp:name>
    <bp:xref rdf:resource="#UnificationXref14402"/>
    <bp:xref rdf:resource="#UnificationXref14403"/>
  </bp:Complex>
  <bp:Complex rdf:ID="Complex804">
    <bp:cellularLocation rdf:resource="#CellularLocationVocabulary22"/>
    <bp:comment rdf:datatype="http://www.w3.org/2001/XMLSchema#string">Reactome DB_ID: 77445</bp:comment>
    <bp:component rdf:resource="#Protein2419"/>
    <bp:componentStoichiometry rdf:resource="#Stoichiometry1968"/>
    <bp:dataSource rdf:resource="#Provenance1"/>
    <bp:displayName rdf:datatype="http://www.w3.org/2001/XMLSchema#string">ADP/ATP translocase 1 homodimer</bp:displayName>
    <bp:xref rdf:resource="#UnificationXref14390"/>
    <bp:xref rdf:resource="#UnificationXref14391"/>
  </bp:Complex>
  <bp:Complex rdf:ID="Complex805">
    <bp:cellularLocation rdf:resource="#CellularLocationVocabulary22"/>
    <bp:comment rdf:datatype="http://www.w3.org/2001/XMLSchema#string">Reactome DB_ID: 77447</bp:comment>
    <bp:component rdf:resource="#Protein2420"/>
    <bp:componentStoichiometry rdf:resource="#Stoichiometry1969"/>
    <bp:dataSource rdf:resource="#Provenance1"/>
    <bp:displayName rdf:datatype="http://www.w3.org/2001/XMLSchema#string">ADP/ATP translocase 2 homodimer</bp:displayName>
    <bp:xref rdf:resource="#UnificationXref14395"/>
    <bp:xref rdf:resource="#UnificationXref14396"/>
  </bp:Complex>
  <bp:Complex rdf:ID="Complex806">
    <bp:cellularLocation rdf:resource="#CellularLocationVocabulary22"/>
    <bp:comment rdf:datatype="http://www.w3.org/2001/XMLSchema#string">Reactome DB_ID: 77449</bp:comment>
    <bp:component rdf:resource="#Protein2421"/>
    <bp:componentStoichiometry rdf:resource="#Stoichiometry1970"/>
    <bp:dataSource rdf:resource="#Provenance1"/>
    <bp:displayName rdf:datatype="http://www.w3.org/2001/XMLSchema#string">ADP/ATP translocase 3 homodimer</bp:displayName>
    <bp:xref rdf:resource="#UnificationXref14400"/>
    <bp:xref rdf:resource="#UnificationXref14401"/>
  </bp:Complex>
  <bp:Complex rdf:ID="Complex807">
    <bp:cellularLocation rdf:resource="#CellularLocationVocabulary1"/>
    <bp:comment rdf:datatype="http://www.w3.org/2001/XMLSchema#string">Reactome DB_ID: 265734</bp:comment>
    <bp:component rdf:resource="#Protein430"/>
    <bp:component rdf:resource="#Protein427"/>
    <bp:componentStoichiometry rdf:resource="#Stoichiometry1972"/>
    <bp:componentStoichiometry rdf:resource="#Stoichiometry1973"/>
    <bp:dataSource rdf:resource="#Provenance1"/>
    <bp:displayName rdf:datatype="http://www.w3.org/2001/XMLSchema#string">Inward Rectifying Potassium Channel (open)</bp:displayName>
    <bp:xref rdf:resource="#UnificationXref14406"/>
    <bp:xref rdf:resource="#UnificationXref14407"/>
  </bp:Complex>
  <bp:Complex rdf:ID="Complex808">
    <bp:cellularLocation rdf:resource="#CellularLocationVocabulary1"/>
    <bp:comment rdf:datatype="http://www.w3.org/2001/XMLSchema#string">Reactome DB_ID: 265746</bp:comment>
    <bp:component rdf:resource="#Complex809"/>
    <bp:component rdf:resource="#Protein430"/>
    <bp:componentStoichiometry rdf:resource="#Stoichiometry1976"/>
    <bp:componentStoichiometry rdf:resource="#Stoichiometry1977"/>
    <bp:dataSource rdf:resource="#Provenance1"/>
    <bp:displayName rdf:datatype="http://www.w3.org/2001/XMLSchema#string">Inward Rectifying Potassium Channel (closed)</bp:displayName>
    <bp:xref rdf:resource="#UnificationXref14410"/>
    <bp:xref rdf:resource="#UnificationXref14411"/>
  </bp:Complex>
  <bp:Complex rdf:ID="Complex809">
    <bp:cellularLocation rdf:resource="#CellularLocationVocabulary1"/>
    <bp:comment rdf:datatype="http://www.w3.org/2001/XMLSchema#string">Reactome DB_ID: 265692</bp:comment>
    <bp:component rdf:resource="#SmallMolecule92"/>
    <bp:component rdf:resource="#Protein427"/>
    <bp:componentStoichiometry rdf:resource="#Stoichiometry1974"/>
    <bp:componentStoichiometry rdf:resource="#Stoichiometry1975"/>
    <bp:dataSource rdf:resource="#Provenance1"/>
    <bp:displayName rdf:datatype="http://www.w3.org/2001/XMLSchema#string">SUR1-ATP Complex</bp:displayName>
    <bp:xref rdf:resource="#UnificationXref14408"/>
    <bp:xref rdf:resource="#UnificationXref14409"/>
  </bp:Complex>
  <bp:Complex rdf:ID="Complex810">
    <bp:cellularLocation rdf:resource="#CellularLocationVocabulary1"/>
    <bp:comment rdf:datatype="http://www.w3.org/2001/XMLSchema#string">Converted from EntitySet in Reactome</bp:comment>
    <bp:comment rdf:datatype="http://www.w3.org/2001/XMLSchema#string">Reactome DB_ID: 265569</bp:comment>
    <bp:dataSource rdf:resource="#Provenance1"/>
    <bp:displayName rdf:datatype="http://www.w3.org/2001/XMLSchema#string">Voltage-gated Calcium Channels (pancreatic beta cell)</bp:displayName>
    <bp:memberPhysicalEntity rdf:resource="#Complex765"/>
    <bp:memberPhysicalEntity rdf:resource="#Complex766"/>
    <bp:memberPhysicalEntity rdf:resource="#Complex811"/>
    <bp:memberPhysicalEntity rdf:resource="#Complex812"/>
    <bp:xref rdf:resource="#UnificationXref14426"/>
    <bp:xref rdf:resource="#UnificationXref14427"/>
  </bp:Complex>
  <bp:Complex rdf:ID="Complex811">
    <bp:cellularLocation rdf:resource="#CellularLocationVocabulary1"/>
    <bp:comment rdf:datatype="http://www.w3.org/2001/XMLSchema#string">Reactome DB_ID: 265601</bp:comment>
    <bp:component rdf:resource="#Protein100"/>
    <bp:component rdf:resource="#Protein2380"/>
    <bp:component rdf:resource="#Protein2381"/>
    <bp:componentStoichiometry rdf:resource="#Stoichiometry1978"/>
    <bp:componentStoichiometry rdf:resource="#Stoichiometry1979"/>
    <bp:componentStoichiometry rdf:resource="#Stoichiometry1980"/>
    <bp:dataSource rdf:resource="#Provenance1"/>
    <bp:displayName rdf:datatype="http://www.w3.org/2001/XMLSchema#string">Voltage-gated Calcium Channel, P,Q-type 2.1</bp:displayName>
    <bp:xref rdf:resource="#UnificationXref14422"/>
    <bp:xref rdf:resource="#UnificationXref14423"/>
  </bp:Complex>
  <bp:Complex rdf:ID="Complex812">
    <bp:cellularLocation rdf:resource="#CellularLocationVocabulary1"/>
    <bp:comment rdf:datatype="http://www.w3.org/2001/XMLSchema#string">Reactome DB_ID: 265728</bp:comment>
    <bp:component rdf:resource="#Protein103"/>
    <bp:component rdf:resource="#Protein2380"/>
    <bp:component rdf:resource="#Protein2381"/>
    <bp:componentStoichiometry rdf:resource="#Stoichiometry1981"/>
    <bp:componentStoichiometry rdf:resource="#Stoichiometry1982"/>
    <bp:componentStoichiometry rdf:resource="#Stoichiometry1983"/>
    <bp:dataSource rdf:resource="#Provenance1"/>
    <bp:displayName rdf:datatype="http://www.w3.org/2001/XMLSchema#string">Voltage-gated Calcium Channel, R-type 2.3</bp:displayName>
    <bp:xref rdf:resource="#UnificationXref14424"/>
    <bp:xref rdf:resource="#UnificationXref14425"/>
  </bp:Complex>
  <bp:Complex rdf:ID="Complex819">
    <bp:cellularLocation rdf:resource="#CellularLocationVocabulary41"/>
    <bp:comment rdf:datatype="http://www.w3.org/2001/XMLSchema#string">Reactome DB_ID: 386977</bp:comment>
    <bp:component rdf:resource="#Complex820"/>
    <bp:component rdf:resource="#SmallMolecule1206"/>
    <bp:component rdf:resource="#SmallMolecule1207"/>
    <bp:componentStoichiometry rdf:resource="#Stoichiometry1993"/>
    <bp:componentStoichiometry rdf:resource="#Stoichiometry1994"/>
    <bp:componentStoichiometry rdf:resource="#Stoichiometry1995"/>
    <bp:dataSource rdf:resource="#Provenance1"/>
    <bp:displayName rdf:datatype="http://www.w3.org/2001/XMLSchema#string">6xInsulin:2xZn2+:Ca2+ (docked granule)</bp:displayName>
[truncated: 2,899,848 more chars]
